# Supplementary material for: A qPCR assay for the detection of Phytophthora abietivora, an emerging pathogen on fir species cultivated as Christmas trees
Source: PLoS One. 2025 Apr 2;20(4):e0320680. doi: 10.1371/journal.pone.0320680 (PMC11964239; doi:10.1371/journal.pone.0320680)
Supplement: S4 Table — (XLSX) [file pone.0320680.s004.xlsx]

## Sheet: Feuil1
	Sequence 5' → 3'
P_abi_ITS2_gBlocka	TAGTTAAAAGCAGAGACTTTCGTCCCCACAGTATATTCAGTATTCAAGAATGGGTTTAAAAGAAAAGGGCTACTGGCTCAGTTCCCCCGAGAGGGACCCAAACGCTCGCCATGATAGGGCCCGCCACACAGCAGCAGCCGTCAACTTTGACATCGACAGCCAGCCACCAGGACAAGCCCCCAACTAAATGGGTTGATACGGTTCACGTGGAAAGTTTTTTTATGTGTGG
a The gBlock™ fragment spans 181 bp of our target sequence (in bold) with 24 bp flanking regions on each side (in normal text), for a total of 229 bp.
