# Supplementary material for: A qPCR assay for the detection of Phytophthora abietivora, an emerging pathogen on fir species cultivated as Christmas trees
Source: PLoS One. 2025 Apr 2;20(4):e0320680. doi: 10.1371/journal.pone.0320680 (PMC11964239; doi:10.1371/journal.pone.0320680)
Supplement: S1 File — (ZIP) [file pone.0320680.s006.zip]

Archive with 16 entries (16 files):
- amplification_data_specificity.csv
- Data_qPCR_Pabi.csv
- LOD_data.csv
- metadata_phytophthora_2019_2021.csv
- oom_fir_metadata_vanderHeyden2024.tsv
- Oospores_data.csv
- qPCR_analysis_Pabi_detect_2025_02_05.R
- regio_s.dbf
- regio_s.prj
- regio_s.sbn
- regio_s.sbx
- regio_s.shp
- regio_s.shp.xml
- regio_s.shx
- site_by_species_vanderHeyden2024.csv
- Std_curve_data.csv
