# Supplementary material for: A qPCR assay for the detection of Phytophthora abietivora, an emerging pathogen on fir species cultivated as Christmas trees
Source: PLoS One. 2025 Apr 2;20(4):e0320680. doi: 10.1371/journal.pone.0320680 (PMC11964239; doi:10.1371/journal.pone.0320680)
Supplement: S1 File — (ZIP) [file pone.0320680.s006.zip › amplification_data_specificity.csv]

Well	Well Position	Cycle Number	Target	Rn	dRn	Sample	Omit
1	A1	1	Peuro_detect	48546.17578	843.8660285	M9554	FAUX
1	A1	2	Peuro_detect	48457.23828	504.0895433	M9554	FAUX
1	A1	3	Peuro_detect	48473.24609	269.2583705	M9554	FAUX
1	A1	4	Peuro_detect	48728.73438	273.9076666	M9554	FAUX
1	A1	5	Peuro_detect	47931.33594	-774.3297562	M9554	FAUX
1	A1	6	Peuro_detect	47918.34375	-1038.160929	M9554	FAUX
1	A1	7	Peuro_detect	48773.59766	-433.7460079	M9554	FAUX
1	A1	8	Peuro_detect	49235.09766	-223.0849931	M9554	FAUX
1	A1	9	Peuro_detect	50535.18359	826.1619591	M9554	FAUX
1	A1	10	Peuro_detect	50724.01563	764.1550052	M9554	FAUX
1	A1	11	Peuro_detect	50867.53516	656.8355512	M9554	FAUX
1	A1	12	Peuro_detect	51577.57813	1116.039535	M9554	FAUX
1	A1	13	Peuro_detect	51476.38672	764.0091432	M9554	FAUX
1	A1	14	Peuro_detect	50556.21484	-407.001717	M9554	FAUX
1	A1	15	Peuro_detect	49420.01172	-1794.043827	M9554	FAUX
1	A1	16	Peuro_detect	50267.55859	-1197.335938	M9554	FAUX
1	A1	17	Peuro_detect	55769.45313	4053.719609	M9554	FAUX
1	A1	18	Peuro_detect	62210.43359	10243.86109	M9554	FAUX
1	A1	19	Peuro_detect	75038.32813	22820.91664	M9554	FAUX
1	A1	20	Peuro_detect	95512.35938	43044.1089	M9554	FAUX
1	A1	21	Peuro_detect	130424.4609	77705.37148	M9554	FAUX
1	A1	22	Peuro_detect	179061.7344	126091.8059	M9554	FAUX
1	A1	23	Peuro_detect	237321.8438	184101.0763	M9554	FAUX
1	A1	24	Peuro_detect	303736.2813	250264.6748	M9554	FAUX
1	A1	25	Peuro_detect	374447.4063	320724.9609	M9554	FAUX
1	A1	26	Peuro_detect	447608.3125	393635.0281	M9554	FAUX
1	A1	27	Peuro_detect	520099.6563	465875.5329	M9554	FAUX
1	A1	28	Peuro_detect	591579.6875	537104.7251	M9554	FAUX
1	A1	29	Peuro_detect	661788.0625	607062.2612	M9554	FAUX
1	A1	30	Peuro_detect	727317.1875	672340.5472	M9554	FAUX
1	A1	31	Peuro_detect	790287.25	735059.7707	M9554	FAUX
1	A1	32	Peuro_detect	848103.375	792625.0567	M9554	FAUX
1	A1	33	Peuro_detect	902282.6875	846553.5302	M9554	FAUX
1	A1	34	Peuro_detect	951421.5	895441.5037	M9554	FAUX
1	A1	35	Peuro_detect	999688.75	943457.9147	M9554	FAUX
1	A1	36	Peuro_detect	1043100	986618.3258	M9554	FAUX
1	A1	37	Peuro_detect	1081768.875	1025036.362	M9554	FAUX
1	A1	38	Peuro_detect	1118471.875	1061488.523	M9554	FAUX
1	A1	39	Peuro_detect	1151090.375	1093856.184	M9554	FAUX
1	A1	40	Peuro_detect	1177492.875	1120007.845	M9554	FAUX
2	A2	1	Peuro_detect	61114.22656	-1183.883887	140068	FAUX
2	A2	2	Peuro_detect	61141.61328	-1335.54589	140068	FAUX
2	A2	3	Peuro_detect	60964.61719	-1691.590705	140068	FAUX
2	A2	4	Peuro_detect	61267.28516	-1567.971458	140068	FAUX
2	A2	5	Peuro_detect	62830.41406	-183.8912733	140068	FAUX
2	A2	6	Peuro_detect	63560.66797	367.3139114	140068	FAUX
2	A2	7	Peuro_detect	63053.16797	-319.2348103	140068	FAUX
2	A2	8	Peuro_detect	63068.55859	-482.8929069	140068	FAUX
2	A2	9	Peuro_detect	63987.65234	257.1521215	140068	FAUX
2	A2	10	Peuro_detect	63472.55469	-436.9942564	140068	FAUX
2	A2	11	Peuro_detect	63449.31641	-639.2812593	140068	FAUX
2	A2	12	Peuro_detect	64721.43359	453.7872066	140068	FAUX
2	A2	13	Peuro_detect	65457.36719	1010.672079	140068	FAUX
2	A2	14	Peuro_detect	65301.92969	676.1858571	140068	FAUX
2	A2	15	Peuro_detect	64943.50391	138.7113542	140068	FAUX
2	A2	16	Peuro_detect	64788.64844	-195.1928361	140068	FAUX
2	A2	17	Peuro_detect	65142.72656	-20.16343276	140068	FAUX
2	A2	18	Peuro_detect	65806.875	464.9362831	140068	FAUX
2	A2	19	Peuro_detect	66638.51563	1117.528186	140068	FAUX
2	A2	20	Peuro_detect	66240.28125	540.2450899	140068	FAUX
2	A2	21	Peuro_detect	66060.28906	181.2041807	140068	FAUX
2	A2	22	Peuro_detect	66567.6875	509.5538966	140068	FAUX
2	A2	23	Peuro_detect	66656.01563	418.8333	140068	FAUX
2	A2	24	Peuro_detect	67139.89063	723.6595784	140068	FAUX
2	A2	25	Peuro_detect	67116.34375	521.0639817	140068	FAUX
2	A2	26	Peuro_detect	67135.52344	361.1949476	140068	FAUX
2	A2	27	Peuro_detect	68068.65625	1115.279038	140068	FAUX
2	A2	28	Peuro_detect	68191.52344	1059.097504	140068	FAUX
2	A2	29	Peuro_detect	68215.92188	904.4472202	140068	FAUX
2	A2	30	Peuro_detect	68204.86719	714.3438111	140068	FAUX
2	A2	31	Peuro_detect	68355.27344	685.7013395	140068	FAUX
2	A2	32	Peuro_detect	67629.19531	-219.4255071	140068	FAUX
2	A2	33	Peuro_detect	66687.44531	-1340.224229	140068	FAUX
2	A2	34	Peuro_detect	66421.30469	-1785.413575	140068	FAUX
2	A2	35	Peuro_detect	67106.57031	-1279.196672	140068	FAUX
2	A2	36	Peuro_detect	68305.57813	-259.2375811	140068	FAUX
2	A2	37	Peuro_detect	68401.36719	-342.4972403	140068	FAUX
2	A2	38	Peuro_detect	68284.70313	-638.2100244	140068	FAUX
2	A2	39	Peuro_detect	68282.46875	-819.493121	140068	FAUX
2	A2	40	Peuro_detect	69168.19531	-112.8152801	140068	FAUX
3	A3	1	Peuro_detect	59567.38672	-458.3576951	141_B	FAUX
3	A3	2	Peuro_detect	59635.44531	-569.9299338	141_B	FAUX
3	A3	3	Peuro_detect	60347.92188	-37.08420386	141_B	FAUX
3	A3	4	Peuro_detect	60420.17188	-144.4650364	141_B	FAUX
3	A3	5	Peuro_detect	60277.83594	-466.4318064	141_B	FAUX
3	A3	6	Peuro_detect	60355.42188	-568.4767014	141_B	FAUX
3	A3	7	Peuro_detect	61017.55469	-85.97472143	141_B	FAUX
3	A3	8	Peuro_detect	61061.66016	-221.5000852	141_B	FAUX
3	A3	9	Peuro_detect	61027.48828	-435.3027927	141_B	FAUX
3	A3	10	Peuro_detect	61350.85156	-291.570344	141_B	FAUX
3	A3	11	Peuro_detect	61621.34766	-200.7050828	141_B	FAUX
3	A3	12	Peuro_detect	62532.14063	530.4570535	141_B	FAUX
3	A3	13	Peuro_detect	63104.98828	923.6738772	141_B	FAUX
3	A3	14	Peuro_detect	62779.19141	418.2461697	141_B	FAUX
3	A3	15	Peuro_detect	62410.85938	-129.7166941	141_B	FAUX
3	A3	16	Peuro_detect	62314.97266	-405.2342453	141_B	FAUX
3	A3	17	Peuro_detect	62807.51172	-92.32601537	141_B	FAUX
3	A3	18	Peuro_detect	63317.78906	238.3204959	141_B	FAUX
3	A3	19	Peuro_detect	63288.26953	29.1701321	141_B	FAUX
3	A3	20	Peuro_detect	63405.42188	-33.30835667	141_B	FAUX
3	A3	21	Peuro_detect	63707.48047	89.11940456	141_B	FAUX
3	A3	22	Peuro_detect	63859.99219	62.00029079	141_B	FAUX
3	A3	23	Peuro_detect	64065.74219	88.11945827	141_B	FAUX
3	A3	24	Peuro_detect	65211.19922	1053.945657	141_B	FAUX
3	A3	25	Peuro_detect	64654.57813	317.6937307	141_B	FAUX
3	A3	26	Peuro_detect	64347.74219	-168.7730393	141_B	FAUX
3	A3	27	Peuro_detect	64868.94141	172.795347	141_B	FAUX
3	A3	28	Peuro_detect	65699.19531	823.4184207	141_B	FAUX
3	A3	29	Peuro_detect	65515.38281	459.9750882	141_B	FAUX
3	A3	30	Peuro_detect	65497.0625	262.0239431	141_B	FAUX
3	A3	31	Peuro_detect	66448.50781	1033.838423	141_B	FAUX
3	A3	32	Peuro_detect	66233.95313	639.6529031	141_B	FAUX
3	A3	33	Peuro_detect	65475.95703	-297.9740232	141_B	FAUX
3	A3	34	Peuro_detect	65094.21094	-859.3509494	141_B	FAUX
3	A3	35	Peuro_detect	64972.29688	-1160.895844	141_B	FAUX
3	A3	36	Peuro_detect	65314.84375	-997.979802	141_B	FAUX
3	A3	37	Peuro_detect	66256.34375	-236.1106345	141_B	FAUX
3	A3	38	Peuro_detect	66375.375	-296.710217	141_B	FAUX
3	A3	39	Peuro_detect	66839.15625	-12.55979952	141_B	FAUX
3	A3	40	Peuro_detect	67841.91406	810.5671805	141_B	FAUX
4	A4	1	Peuro_detect	57171.93359	1104.740296	NTC	FAUX
4	A4	2	Peuro_detect	57563.53906	855.4821931	NTC	FAUX
4	A4	3	Peuro_detect	57293.23828	-55.68216016	NTC	FAUX
4	A4	4	Peuro_detect	57316.49219	-673.291826	NTC	FAUX
4	A4	5	Peuro_detect	58078.41797	-552.2296167	NTC	FAUX
4	A4	6	Peuro_detect	58590.44922	-681.0619388	NTC	FAUX
4	A4	7	Peuro_detect	60216.04297	303.6682392	NTC	FAUX
4	A4	8	Peuro_detect	60571.18359	17.94529213	NTC	FAUX
4	A4	9	Peuro_detect	60900.17188	-293.9299987	NTC	FAUX
4	A4	10	Peuro_detect	61123.83594	-711.1295082	NTC	FAUX
4	A4	11	Peuro_detect	62500.04297	24.213951	NTC	FAUX
4	A4	12	Peuro_detect	63659.56641	542.8738165	NTC	FAUX
4	A4	13	Peuro_detect	63866.65625	109.1000882	NTC	FAUX
4	A4	14	Peuro_detect	64696.45703	298.0372974	NTC	FAUX
4	A4	15	Peuro_detect	65247.29688	208.0135691	NTC	FAUX
4	A4	16	Peuro_detect	65838.00781	157.8609345	NTC	FAUX
4	A4	17	Peuro_detect	66482.71875	161.7083	NTC	FAUX
4	A4	18	Peuro_detect	66729.03125	-232.842772	NTC	FAUX
4	A4	19	Peuro_detect	67855.17188	252.4342809	NTC	FAUX
4	A4	20	Peuro_detect	68718.65625	475.0550839	NTC	FAUX
4	A4	21	Peuro_detect	69049.125	164.6602618	NTC	FAUX
4	A4	22	Peuro_detect	70454.53906	929.2107523	NTC	FAUX
4	A4	23	Peuro_detect	70780.21094	614.0190552	NTC	FAUX
4	A4	24	Peuro_detect	71770.59375	963.5382957	NTC	FAUX
4	A4	25	Peuro_detect	72210.23438	762.3153487	NTC	FAUX
4	A4	26	Peuro_detect	73306.04688	1217.264277	NTC	FAUX
4	A4	27	Peuro_detect	75222.26563	2492.619455	NTC	FAUX
4	A4	28	Peuro_detect	73230.98438	-139.5253675	NTC	FAUX
4	A4	29	Peuro_detect	72461.50781	-1549.865502	NTC	FAUX
4	A4	30	Peuro_detect	73193.92188	-1458.315012	NTC	FAUX
4	A4	31	Peuro_detect	73795.41406	-1497.686396	NTC	FAUX
4	A4	32	Peuro_detect	74654.48438	-1279.479656	NTC	FAUX
4	A4	33	Peuro_detect	75925.32031	-649.5072902	NTC	FAUX
4	A4	34	Peuro_detect	76842.14063	-373.5505497	NTC	FAUX
4	A4	35	Peuro_detect	77257.6875	-598.8672468	NTC	FAUX
4	A4	36	Peuro_detect	78321.07813	-176.3401938	NTC	FAUX
4	A4	37	Peuro_detect	78578.09375	-560.1881409	NTC	FAUX
4	A4	38	Peuro_detect	80237.52344	458.3779746	NTC	FAUX
4	A4	39	Peuro_detect	81750.58594	1330.576903	NTC	FAUX
4	A4	40	Peuro_detect	81782.96094	722.0883305	NTC	FAUX
5	A5	1	Peuro_detect	77081.82031	111.7059659	M9554	FAUX
5	A5	2	Peuro_detect	77125.66406	-218.2443182	M9554	FAUX
5	A5	3	Peuro_detect	77586.17188	-131.5305398	M9554	FAUX
5	A5	4	Peuro_detect	77786.53125	-304.9651989	M9554	FAUX
5	A5	5	Peuro_detect	78556.24219	90.95170455	M9554	FAUX
5	A5	6	Peuro_detect	79477.86719	638.7826705	M9554	FAUX
5	A5	7	Peuro_detect	79730.39063	517.5120739	M9554	FAUX
5	A5	8	Peuro_detect	79612.39844	25.72585227	M9554	FAUX
5	A5	9	Peuro_detect	79518.22656	-442.2400568	M9554	FAUX
5	A5	10	Peuro_detect	79577.53125	-756.7294034	M9554	FAUX
5	A5	11	Peuro_detect	80453.39844	-254.65625	M9554	FAUX
5	A5	12	Peuro_detect	81257.50781	175.6590909	M9554	FAUX
5	A5	13	Peuro_detect	81897.13281	441.4900568	M9554	FAUX
5	A5	14	Peuro_detect	82341.59375	512.1569602	M9554	FAUX
5	A5	15	Peuro_detect	85066.50781	2863.276989	M9554	FAUX
5	A5	16	Peuro_detect	89533.03125	6956.006392	M9554	FAUX
5	A5	17	Peuro_detect	95320.80469	12369.9858	M9554	FAUX
5	A5	18	Peuro_detect	106701.3906	23376.7777	M9554	FAUX
5	A5	19	Peuro_detect	125916.6328	42218.22585	M9554	FAUX
5	A5	20	Peuro_detect	157803.2031	73731.00213	M9554	FAUX
5	A5	21	Peuro_detect	204930.2344	120484.2393	M9554	FAUX
5	A5	22	Peuro_detect	267942.4688	183122.6797	M9554	FAUX
5	A5	23	Peuro_detect	345660.9688	260467.3857	M9554	FAUX
5	A5	24	Peuro_detect	429076.9375	343509.5604	M9554	FAUX
5	A5	25	Peuro_detect	516474.625	430533.4538	M9554	FAUX
5	A5	26	Peuro_detect	606436.875	520121.9098	M9554	FAUX
5	A5	27	Peuro_detect	695070.625	608381.8658	M9554	FAUX
5	A5	28	Peuro_detect	781984.25	694921.6967	M9554	FAUX
5	A5	29	Peuro_detect	865707.9375	778271.5902	M9554	FAUX
5	A5	30	Peuro_detect	945369.125	857558.9837	M9554	FAUX
5	A5	31	Peuro_detect	1021409.563	933225.6271	M9554	FAUX
5	A5	32	Peuro_detect	1092729	1004171.271	M9554	FAUX
5	A5	33	Peuro_detect	1159979	1071047.477	M9554	FAUX
5	A5	34	Peuro_detect	1223311.25	1134005.933	M9554	FAUX
5	A5	35	Peuro_detect	1280574	1190894.888	M9554	FAUX
5	A5	36	Peuro_detect	1334861.25	1244808.344	M9554	FAUX
5	A5	37	Peuro_detect	1384956.5	1294529.8	M9554	FAUX
5	A5	38	Peuro_detect	1427973.625	1337173.131	M9554	FAUX
5	A5	39	Peuro_detect	1467152.125	1375977.837	M9554	FAUX
5	A5	40	Peuro_detect	1498523.25	1406975.168	M9554	FAUX
6	A6	1	Peuro_detect	73293.38281	1160.771205	140068	FAUX
6	A6	2	Peuro_detect	73863.52344	662.6919643	140068	FAUX
6	A6	3	Peuro_detect	74374.71094	105.6595982	140068	FAUX
6	A6	4	Peuro_detect	74672.82031	-664.4508929	140068	FAUX
6	A6	5	Peuro_detect	76072.01563	-333.4754464	140068	FAUX
6	A6	6	Peuro_detect	78111.47656	637.765625	140068	FAUX
6	A6	7	Peuro_detect	79570.51563	1028.584821	140068	FAUX
6	A6	8	Peuro_detect	79661.88281	51.73214286	140068	FAUX
6	A6	9	Peuro_detect	79852.55469	-825.8158482	140068	FAUX
6	A6	10	Peuro_detect	80537.42969	-1209.160714	140068	FAUX
6	A6	11	Peuro_detect	82026.80469	-788.0055804	140068	FAUX
6	A6	12	Peuro_detect	84542.05469	659.0245536	140068	FAUX
6	A6	13	Peuro_detect	85949.0625	997.8125	140068	FAUX
6	A6	14	Peuro_detect	86485.33594	465.8660714	140068	FAUX
6	A6	15	Peuro_detect	88232.64063	1144.950893	140068	FAUX
6	A6	16	Peuro_detect	89792.73438	1636.824777	140068	FAUX
6	A6	17	Peuro_detect	91160.15625	1936.026786	140068	FAUX
6	A6	18	Peuro_detect	93766.5	3474.15067	140068	FAUX
6	A6	19	Peuro_detect	94553	3192.430804	140068	FAUX
6	A6	20	Peuro_detect	95843.16406	3414.375	140068	FAUX
6	A6	21	Peuro_detect	98272.42969	4775.420759	140068	FAUX
6	A6	22	Peuro_detect	100134.7578	5569.529018	140068	FAUX
6	A6	23	Peuro_detect	101273.7969	5640.348214	140068	FAUX
6	A6	24	Peuro_detect	104225.25	7523.581473	140068	FAUX
6	A6	25	Peuro_detect	105226.8281	7456.939732	140068	FAUX
6	A6	26	Peuro_detect	106644.0547	7805.946429	140068	FAUX
6	A6	27	Peuro_detect	108097.4453	8191.117188	140068	FAUX
6	A6	28	Peuro_detect	109202.9375	8228.389509	140068	FAUX
6	A6	29	Peuro_detect	111448.625	9405.857143	140068	FAUX
6	A6	30	Peuro_detect	114029.4297	10918.44196	140068	FAUX
6	A6	31	Peuro_detect	116810.4922	12631.2846	140068	FAUX
6	A6	32	Peuro_detect	118652.7813	13405.35379	140068	FAUX
6	A6	33	Peuro_detect	120765.6094	14449.96205	140068	FAUX
6	A6	34	Peuro_detect	122708.1719	15324.30469	140068	FAUX
6	A6	35	Peuro_detect	125287.6641	16835.57701	140068	FAUX
6	A6	36	Peuro_detect	128933.1328	19412.82589	140068	FAUX
6	A6	37	Peuro_detect	130936.7266	20348.19978	140068	FAUX
6	A6	38	Peuro_detect	133941.6875	22284.94085	140068	FAUX
6	A6	39	Peuro_detect	137608.4219	24883.45536	140068	FAUX
6	A6	40	Peuro_detect	140924.0156	27130.82924	140068	FAUX
7	A7	1	Peuro_detect	49747.38281	-1059.104835	141_B	FAUX
7	A7	2	Peuro_detect	49679.13672	-1132.784206	141_B	FAUX
7	A7	3	Peuro_detect	49589.17578	-1228.178421	141_B	FAUX
7	A7	4	Peuro_detect	49550.52344	-1272.264041	141_B	FAUX
7	A7	5	Peuro_detect	49612.40234	-1215.818412	141_B	FAUX
7	A7	6	Peuro_detect	50349.67969	-483.9743454	141_B	FAUX
7	A7	7	Peuro_detect	50707.45703	-131.6302787	141_B	FAUX
7	A7	8	Peuro_detect	50480.85156	-363.6690245	141_B	FAUX
7	A7	9	Peuro_detect	49875.51953	-974.4343328	141_B	FAUX
7	A7	10	Peuro_detect	49632.88281	-1222.504329	141_B	FAUX
7	A7	11	Peuro_detect	49693.14453	-1167.675887	141_B	FAUX
7	A7	12	Peuro_detect	50340.97656	-525.2771326	141_B	FAUX
7	A7	13	Peuro_detect	52189.63281	1317.94584	141_B	FAUX
7	A7	14	Peuro_detect	52368.85938	1491.739126	141_B	FAUX
7	A7	15	Peuro_detect	52094.90234	1212.348818	141_B	FAUX
7	A7	16	Peuro_detect	51866.25	978.2631968	141_B	FAUX
7	A7	17	Peuro_detect	51721.15234	827.7322635	141_B	FAUX
7	A7	18	Peuro_detect	51666.38281	767.5294552	141_B	FAUX
7	A7	19	Peuro_detect	50649.59766	-254.688978	141_B	FAUX
7	A7	20	Peuro_detect	50375.95313	-533.7667863	141_B	FAUX
7	A7	21	Peuro_detect	51203.30469	288.1514992	141_B	FAUX
7	A7	22	Peuro_detect	52756.40234	1835.815878	141_B	FAUX
7	A7	23	Peuro_detect	52904.67969	1978.659945	141_B	FAUX
7	A7	24	Peuro_detect	52878.22656	1946.773543	141_B	FAUX
7	A7	25	Peuro_detect	53276.71875	2339.832454	141_B	FAUX
7	A7	26	Peuro_detect	53337.05859	2394.73902	141_B	FAUX
7	A7	27	Peuro_detect	53380.42188	2432.669024	141_B	FAUX
7	A7	28	Peuro_detect	51874.59766	921.4115287	141_B	FAUX
7	A7	29	Peuro_detect	48373.97656	-2584.642842	141_B	FAUX
7	A7	30	Peuro_detect	48053.32813	-2910.724557	141_B	FAUX
7	A7	31	Peuro_detect	50150.22656	-819.2593961	141_B	FAUX
7	A7	32	Peuro_detect	50978.06641	3.147170608	141_B	FAUX
7	A7	33	Peuro_detect	51117.69141	137.3388936	141_B	FAUX
7	A7	34	Peuro_detect	50638.67969	-347.1061022	141_B	FAUX
7	A7	35	Peuro_detect	50272.62109	-718.597973	141_B	FAUX
7	A7	36	Peuro_detect	49791.18359	-1205.46875	141_B	FAUX
7	A7	37	Peuro_detect	49671.57031	-1330.515308	141_B	FAUX
7	A7	38	Peuro_detect	50025.50391	-982.0149916	141_B	FAUX
7	A7	39	Peuro_detect	50411.06641	-601.8857686	141_B	FAUX
7	A7	40	Peuro_detect	52095.03516	1076.649704	141_B	FAUX
8	A8	1	Peuro_detect	63268.34766	-77.98320627	NTC	FAUX
8	A8	2	Peuro_detect	63955.85547	387.0019707	NTC	FAUX
8	A8	3	Peuro_detect	63009.44141	-781.9347273	NTC	FAUX
8	A8	4	Peuro_detect	62738.05078	-1275.847988	NTC	FAUX
8	A8	5	Peuro_detect	63136.77734	-1099.644061	NTC	FAUX
8	A8	6	Peuro_detect	63421.88281	-1037.061228	NTC	FAUX
8	A8	7	Peuro_detect	64411.14063	-270.3260506	NTC	FAUX
8	A8	8	Peuro_detect	64822.66797	-81.32134231	NTC	FAUX
8	A8	9	Peuro_detect	65897.03906	770.5271159	NTC	FAUX
8	A8	10	Peuro_detect	66113.36719	764.3326054	NTC	FAUX
8	A8	11	Peuro_detect	66260.61719	689.0599699	NTC	FAUX
8	A8	12	Peuro_detect	66188.52344	394.4435844	NTC	FAUX
8	A8	13	Peuro_detect	66266.83594	250.2334489	NTC	FAUX
8	A8	14	Peuro_detect	66137.53906	-101.5860616	NTC	FAUX
8	A8	15	Peuro_detect	66189.21875	-272.4290096	NTC	FAUX
8	A8	16	Peuro_detect	66775.61719	91.44679239	NTC	FAUX
8	A8	17	Peuro_detect	67527.76563	621.0725944	NTC	FAUX
8	A8	18	Peuro_detect	67684.375	555.1593339	NTC	FAUX
8	A8	19	Peuro_detect	67615.375	263.6366984	NTC	FAUX
8	A8	20	Peuro_detect	67985.26563	411.0046879	NTC	FAUX
8	A8	21	Peuro_detect	68001.13281	204.3492399	NTC	FAUX
8	A8	22	Peuro_detect	68086.38281	67.07660436	NTC	FAUX
8	A8	23	Peuro_detect	68191.4375	-50.39134365	NTC	FAUX
8	A8	24	Peuro_detect	69318.11719	853.7657083	NTC	FAUX
8	A8	25	Peuro_detect	69910.71875	1223.844635	NTC	FAUX
8	A8	26	Peuro_detect	69487.21094	577.8141873	NTC	FAUX
8	A8	27	Peuro_detect	69099.1875	-32.73188567	NTC	FAUX
8	A8	28	Peuro_detect	69035.99219	-318.4498337	NTC	FAUX
8	A8	29	Peuro_detect	69797.92969	220.9650308	NTC	FAUX
8	A8	30	Peuro_detect	70132.3125	332.8252078	NTC	FAUX
8	A8	31	Peuro_detect	70041.46094	19.45100981	NTC	FAUX
8	A8	32	Peuro_detect	70598.28125	353.7486868	NTC	FAUX
8	A8	33	Peuro_detect	71425.375	958.3198013	NTC	FAUX
8	A8	34	Peuro_detect	70618.75	-70.82783421	NTC	FAUX
8	A8	35	Peuro_detect	70259.75	-652.3504697	NTC	FAUX
8	A8	36	Peuro_detect	70561.02344	-573.5996677	NTC	FAUX
8	A8	37	Peuro_detect	70082.61719	-1274.528553	NTC	FAUX
8	A8	38	Peuro_detect	70084.09375	-1495.574626	NTC	FAUX
8	A8	39	Peuro_detect	71567.71875	-234.4722617	NTC	FAUX
8	A8	40	Peuro_detect	72187.42188	162.7082278	NTC	FAUX
9	A9	1	Peuro_detect	98471.78125	-159.2771307	M9554	FAUX
9	A9	2	Peuro_detect	98523.86719	-369.840625	M9554	FAUX
9	A9	3	Peuro_detect	99070.32813	-86.02911932	M9554	FAUX
9	A9	4	Peuro_detect	99354.75781	-64.24886364	M9554	FAUX
9	A9	5	Peuro_detect	100228.375	546.718892	M9554	FAUX
9	A9	6	Peuro_detect	100375.4922	431.1866477	M9554	FAUX
9	A9	7	Peuro_detect	99874.97656	-331.9784091	M9554	FAUX
9	A9	8	Peuro_detect	99767.15625	-702.4481534	M9554	FAUX
9	A9	9	Peuro_detect	100306.5859	-425.6678977	M9554	FAUX
9	A9	10	Peuro_detect	101070.0703	75.16704545	M9554	FAUX
9	A9	11	Peuro_detect	101728.0078	470.4551136	M9554	FAUX
9	A9	12	Peuro_detect	101607.0469	86.84474432	M9554	FAUX
9	A9	13	Peuro_detect	101705.9141	-76.9375	M9554	FAUX
9	A9	14	Peuro_detect	103315.8672	1270.366193	M9554	FAUX
9	A9	15	Peuro_detect	105708.2656	3400.115199	M9554	FAUX
9	A9	16	Peuro_detect	107936.9844	5366.184517	M9554	FAUX
9	A9	17	Peuro_detect	111311.0391	8477.589773	M9554	FAUX
9	A9	18	Peuro_detect	121202.9844	18106.88565	M9554	FAUX
9	A9	19	Peuro_detect	136009.5938	32650.8456	M9554	FAUX
9	A9	20	Peuro_detect	159861.2188	56239.82116	M9554	FAUX
9	A9	21	Peuro_detect	197338.3281	93454.28111	M9554	FAUX
9	A9	22	Peuro_detect	249331.3281	145184.6317	M9554	FAUX
9	A9	23	Peuro_detect	313198.8438	208789.4979	M9554	FAUX
9	A9	24	Peuro_detect	385286.2813	280614.2859	M9554	FAUX
9	A9	25	Peuro_detect	461102.1875	356167.5428	M9554	FAUX
9	A9	26	Peuro_detect	538540.6875	433343.3933	M9554	FAUX
9	A9	27	Peuro_detect	616277.0625	510817.1189	M9554	FAUX
9	A9	28	Peuro_detect	692342.75	586620.157	M9554	FAUX
9	A9	29	Peuro_detect	766683.9375	660698.695	M9554	FAUX
9	A9	30	Peuro_detect	838902.9375	732655.0456	M9554	FAUX
9	A9	31	Peuro_detect	906794.3125	800283.7712	M9554	FAUX
9	A9	32	Peuro_detect	971464.1875	864690.9967	M9554	FAUX
9	A9	33	Peuro_detect	1033076.438	926040.5973	M9554	FAUX
9	A9	34	Peuro_detect	1089654.75	982356.2604	M9554	FAUX
9	A9	35	Peuro_detect	1143004	1035442.861	M9554	FAUX
9	A9	36	Peuro_detect	1193617.125	1085793.337	M9554	FAUX
9	A9	37	Peuro_detect	1240222.875	1132136.437	M9554	FAUX
9	A9	38	Peuro_detect	1282894.25	1174545.163	M9554	FAUX
9	A9	39	Peuro_detect	1321021.625	1212409.888	M9554	FAUX
9	A9	40	Peuro_detect	1352622.5	1243748.114	M9554	FAUX
10	A10	1	Peuro_detect	58398.29688	-1482.542741	140068	FAUX
10	A10	2	Peuro_detect	58555.03516	-1500.806271	140068	FAUX
10	A10	3	Peuro_detect	59130.29297	-1100.55027	140068	FAUX
10	A10	4	Peuro_detect	59248.63672	-1157.208331	140068	FAUX
10	A10	5	Peuro_detect	59460.90625	-1119.940612	140068	FAUX
10	A10	6	Peuro_detect	59793.23438	-962.6142981	140068	FAUX
10	A10	7	Peuro_detect	60537.46484	-393.3856408	140068	FAUX
10	A10	8	Peuro_detect	60701.86719	-403.9851085	140068	FAUX
10	A10	9	Peuro_detect	61076.01953	-204.8345761	140068	FAUX
10	A10	10	Peuro_detect	61337.62891	-118.2270126	140068	FAUX
10	A10	11	Peuro_detect	62505.66797	874.8102385	140068	FAUX
10	A10	12	Peuro_detect	62935.14453	1129.28499	140068	FAUX
10	A10	13	Peuro_detect	63279.85156	1298.990209	140068	FAUX
10	A10	14	Peuro_detect	63265.83203	1109.968867	140068	FAUX
10	A10	15	Peuro_detect	63365.95313	1035.088149	140068	FAUX
10	A10	16	Peuro_detect	62681.77344	175.9066501	140068	FAUX
10	A10	17	Peuro_detect	62455.84375	-225.0248489	140068	FAUX
10	A10	18	Peuro_detect	62930.52344	74.6530272	140068	FAUX
10	A10	19	Peuro_detect	63064.11328	33.24105952	140068	FAUX
10	A10	20	Peuro_detect	62986.69922	-219.1748144	140068	FAUX
10	A10	21	Peuro_detect	63268.40234	-112.4735008	140068	FAUX
10	A10	22	Peuro_detect	63243.98047	-311.8971873	140068	FAUX
10	A10	23	Peuro_detect	63564.57031	-166.309155	140068	FAUX
10	A10	24	Peuro_detect	63898.44141	-7.439872644	140068	FAUX
10	A10	25	Peuro_detect	64082.45703	1.573940923	140068	FAUX
10	A10	26	Peuro_detect	65327.08594	1071.201036	140068	FAUX
10	A10	27	Peuro_detect	65884.04688	1453.160162	140068	FAUX
10	A10	28	Peuro_detect	65956.5625	1350.673975	140068	FAUX
10	A10	29	Peuro_detect	65479.44141	698.5510702	140068	FAUX
10	A10	30	Peuro_detect	65312.13281	356.240665	140068	FAUX
10	A10	31	Peuro_detect	65968.63281	837.7388536	140068	FAUX
10	A10	32	Peuro_detect	66158.73438	852.8386046	140068	FAUX
10	A10	33	Peuro_detect	65635.85156	154.9539807	140068	FAUX
10	A10	34	Peuro_detect	65032.65625	-623.2431432	140068	FAUX
10	A10	35	Peuro_detect	64888.10547	-942.7957359	140068	FAUX
10	A10	36	Peuro_detect	65347.16016	-658.7428598	140068	FAUX
10	A10	37	Peuro_detect	64608.08203	-1572.822796	140068	FAUX
10	A10	38	Peuro_detect	64566.20313	-1789.703514	140068	FAUX
10	A10	39	Peuro_detect	66112.40625	-418.5022004	140068	FAUX
10	A10	40	Peuro_detect	66750.72656	44.81630068	140068	FAUX
11	A11	1	Peuro_detect	58210.875	1519.618128	141_B	FAUX
11	A11	2	Peuro_detect	58336.59766	1548.717131	141_B	FAUX
11	A11	3	Peuro_detect	57190.15234	305.6481652	141_B	FAUX
11	A11	4	Peuro_detect	56873.21484	-107.9129882	141_B	FAUX
11	A11	5	Peuro_detect	57054.75	-23.00148545	141_B	FAUX
11	A11	6	Peuro_detect	57585.72266	411.3475173	141_B	FAUX
11	A11	7	Peuro_detect	57351.98438	80.98558262	141_B	FAUX
11	A11	8	Peuro_detect	57150.79688	-216.8255708	141_B	FAUX
11	A11	9	Peuro_detect	56901.91797	-562.3281306	141_B	FAUX
11	A11	10	Peuro_detect	57085.74219	-475.1275653	141_B	FAUX
11	A11	11	Peuro_detect	58018.81641	361.323	141_B	FAUX
11	A11	12	Peuro_detect	58015.53125	261.4141903	141_B	FAUX
11	A11	13	Peuro_detect	57862.0625	11.32178684	141_B	FAUX
11	A11	14	Peuro_detect	57945.85156	-1.512804128	141_B	FAUX
11	A11	15	Peuro_detect	58478.91016	434.9221362	141_B	FAUX
11	A11	16	Peuro_detect	58297.84375	157.2320764	141_B	FAUX
11	A11	17	Peuro_detect	58100.89063	-136.344702	141_B	FAUX
11	A11	18	Peuro_detect	57938.46484	-395.3941367	141_B	FAUX
11	A11	19	Peuro_detect	57739.75391	-690.7287277	141_B	FAUX
11	A11	20	Peuro_detect	57804.5625	-722.5437874	141_B	FAUX
11	A11	21	Peuro_detect	58483.15234	-140.5775971	141_B	FAUX
11	A11	22	Peuro_detect	58558.95313	-161.4004693	141_B	FAUX
11	A11	23	Peuro_detect	58521.70313	-295.2741228	141_B	FAUX
11	A11	24	Peuro_detect	58694.05078	-219.55012	141_B	FAUX
11	A11	25	Peuro_detect	58821.11719	-189.1073672	141_B	FAUX
11	A11	26	Peuro_detect	59578.48438	471.6361668	141_B	FAUX
11	A11	27	Peuro_detect	59865.44922	661.9773571	141_B	FAUX
11	A11	28	Peuro_detect	59877.74609	577.6505786	141_B	FAUX
11	A11	29	Peuro_detect	60299.01172	902.2925502	141_B	FAUX
11	A11	30	Peuro_detect	60233.51172	740.1688967	141_B	FAUX
11	A11	31	Peuro_detect	60074.02344	484.056962	141_B	FAUX
11	A11	32	Peuro_detect	60114.51953	427.9294023	141_B	FAUX
11	A11	33	Peuro_detect	59925.67188	142.4580925	141_B	FAUX
11	A11	34	Peuro_detect	59581.44141	-298.3960297	141_B	FAUX
11	A11	35	Peuro_detect	59545.11328	-431.3478081	141_B	FAUX
11	A11	36	Peuro_detect	60002.84766	-70.23708659	141_B	FAUX
11	A11	37	Peuro_detect	59415.91406	-753.7943338	141_B	FAUX
11	A11	38	Peuro_detect	59424.36328	-841.9687685	141_B	FAUX
11	A11	39	Peuro_detect	60663.96484	301.0091405	141_B	FAUX
11	A11	40	Peuro_detect	60991.46875	531.8893933	141_B	FAUX
12	A12	1	Peuro_detect	36926.42578	-2249.555497	NTC	FAUX
12	A12	2	Peuro_detect	37210.63281	-2030.286036	NTC	FAUX
12	A12	3	Peuro_detect	37652.66016	-1653.196263	NTC	FAUX
12	A12	4	Peuro_detect	39110.08203	-260.7119581	NTC	FAUX
12	A12	5	Peuro_detect	39450.99219	15.26062782	NTC	FAUX
12	A12	6	Peuro_detect	39895.125	394.4558699	NTC	FAUX
12	A12	7	Peuro_detect	40122.34766	556.7409558	NTC	FAUX
12	A12	8	Peuro_detect	40044.94141	414.3971354	NTC	FAUX
12	A12	9	Peuro_detect	40132.71484	437.2330025	NTC	FAUX
12	A12	10	Peuro_detect	40014.55469	254.1352759	NTC	FAUX
12	A12	11	Peuro_detect	39931.56641	106.2094243	NTC	FAUX
12	A12	12	Peuro_detect	39834.08594	-56.20861486	NTC	FAUX
12	A12	13	Peuro_detect	39985.37109	30.138971	NTC	FAUX
12	A12	14	Peuro_detect	40037.53906	17.36936937	NTC	FAUX
12	A12	15	Peuro_detect	40565.57813	480.4708615	NTC	FAUX
12	A12	16	Peuro_detect	40502.92969	352.8848536	NTC	FAUX
12	A12	17	Peuro_detect	40321.51563	106.5332207	NTC	FAUX
12	A12	18	Peuro_detect	40298.98438	19.06440034	NTC	FAUX
12	A12	19	Peuro_detect	39949.91406	-394.9434825	NTC	FAUX
12	A12	20	Peuro_detect	39920.82031	-488.9748029	NTC	FAUX
12	A12	21	Peuro_detect	40744.67578	269.9430954	NTC	FAUX
12	A12	22	Peuro_detect	40799.28906	259.6188063	NTC	FAUX
12	A12	23	Peuro_detect	39652.38281	-952.2250141	NTC	FAUX
12	A12	24	Peuro_detect	39438.63281	-1230.912584	NTC	FAUX
12	A12	25	Peuro_detect	40396.14063	-338.3423423	NTC	FAUX
12	A12	26	Peuro_detect	41166.25391	366.8333685	NTC	FAUX
12	A12	27	Peuro_detect	41371.63281	507.2747044	NTC	FAUX
12	A12	28	Peuro_detect	42189.25	1259.954322	NTC	FAUX
12	A12	29	Peuro_detect	41999.23438	1005.001126	NTC	FAUX
12	A12	30	Peuro_detect	41524.09766	464.926837	NTC	FAUX
12	A12	31	Peuro_detect	40670.42188	-453.6865146	NTC	FAUX
12	A12	32	Peuro_detect	40424.45313	-764.592835	NTC	FAUX
12	A12	33	Peuro_detect	40776.05469	-477.9288429	NTC	FAUX
12	A12	34	Peuro_detect	40957.48828	-361.4328195	NTC	FAUX
12	A12	35	Peuro_detect	41730.66797	346.8092976	NTC	FAUX
12	A12	36	Peuro_detect	41203.07813	-245.7181166	NTC	FAUX
12	A12	37	Peuro_detect	41049.16797	-464.5658432	NTC	FAUX
12	A12	38	Peuro_detect	41806.42578	227.7543989	NTC	FAUX
12	A12	39	Peuro_detect	41894.03906	250.4301098	NTC	FAUX
12	A12	40	Peuro_detect	41681.10156	-27.44496059	NTC	FAUX
13	B1	1	Peuro_detect	52133.125	-228.2543679	RC2017_1	FAUX
13	B1	2	Peuro_detect	52266.87109	-196.11875	RC2017_1	FAUX
13	B1	3	Peuro_detect	52759.19922	194.5988991	RC2017_1	FAUX
13	B1	4	Peuro_detect	53171.34766	505.1368608	RC2017_1	FAUX
13	B1	5	Peuro_detect	53164.22266	396.4013849	RC2017_1	FAUX
13	B1	6	Peuro_detect	52923.51563	54.08387784	RC2017_1	FAUX
13	B1	7	Peuro_detect	52291.91406	-679.1281605	RC2017_1	FAUX
13	B1	8	Peuro_detect	52394.47266	-678.1800426	RC2017_1	FAUX
13	B1	9	Peuro_detect	53287.92578	113.6626065	RC2017_1	FAUX
13	B1	10	Peuro_detect	52521.75391	-754.1197443	RC2017_1	FAUX
13	B1	11	Peuro_detect	52624.70313	-752.7810014	RC2017_1	FAUX
13	B1	12	Peuro_detect	54216.01563	736.9210227	RC2017_1	FAUX
13	B1	13	Peuro_detect	54444.10938	863.4042969	RC2017_1	FAUX
13	B1	14	Peuro_detect	54458.90234	776.5867898	RC2017_1	FAUX
13	B1	15	Peuro_detect	55767.28516	1983.359126	RC2017_1	FAUX
13	B1	16	Peuro_detect	59102.875	5217.338494	RC2017_1	FAUX
13	B1	17	Peuro_detect	63478.15234	9491.005362	RC2017_1	FAUX
13	B1	18	Peuro_detect	69559.48438	15470.72692	RC2017_1	FAUX
13	B1	19	Peuro_detect	79043.35938	24852.99144	RC2017_1	FAUX
13	B1	20	Peuro_detect	100654.3906	46362.41222	RC2017_1	FAUX
13	B1	21	Peuro_detect	135358.2188	80964.62987	RC2017_1	FAUX
13	B1	22	Peuro_detect	186167.3438	131672.1444	RC2017_1	FAUX
13	B1	23	Peuro_detect	252955.4844	198358.6745	RC2017_1	FAUX
13	B1	24	Peuro_detect	324693.9375	269995.5172	RC2017_1	FAUX
13	B1	25	Peuro_detect	402355.4688	347555.438	RC2017_1	FAUX
13	B1	26	Peuro_detect	479733.8438	424832.2025	RC2017_1	FAUX
13	B1	27	Peuro_detect	559092.5625	504089.3108	RC2017_1	FAUX
13	B1	28	Peuro_detect	636942.875	581838.0128	RC2017_1	FAUX
13	B1	29	Peuro_detect	710326.75	655120.2773	RC2017_1	FAUX
13	B1	30	Peuro_detect	779748.5625	724440.4793	RC2017_1	FAUX
13	B1	31	Peuro_detect	845414.625	790004.9314	RC2017_1	FAUX
13	B1	32	Peuro_detect	908058.125	852546.8209	RC2017_1	FAUX
13	B1	33	Peuro_detect	966391.6875	910778.7729	RC2017_1	FAUX
13	B1	34	Peuro_detect	1020214.375	964499.8499	RC2017_1	FAUX
13	B1	35	Peuro_detect	1069699.125	1013882.989	RC2017_1	FAUX
13	B1	36	Peuro_detect	1115812.375	1059894.629	RC2017_1	FAUX
13	B1	37	Peuro_detect	1157652.75	1101633.394	RC2017_1	FAUX
13	B1	38	Peuro_detect	1196718.75	1140597.783	RC2017_1	FAUX
13	B1	39	Peuro_detect	1231103.125	1174880.548	RC2017_1	FAUX
13	B1	40	Peuro_detect	1258943.75	1202619.562	RC2017_1	FAUX
14	B2	1	Peuro_detect	56941.85156	-1233.602755	1341320_3	FAUX
14	B2	2	Peuro_detect	57459.21094	-762.4960234	1341320_3	FAUX
14	B2	3	Peuro_detect	57638.83203	-629.1275727	1341320_3	FAUX
14	B2	4	Peuro_detect	57487.76953	-826.4427157	1341320_3	FAUX
14	B2	5	Peuro_detect	57546.6875	-813.7773901	1341320_3	FAUX
14	B2	6	Peuro_detect	58250.51953	-156.1980019	1341320_3	FAUX
14	B2	7	Peuro_detect	58460.52344	7.553261321	1341320_3	FAUX
14	B2	8	Peuro_detect	58377.23047	-121.9923505	1341320_3	FAUX
14	B2	9	Peuro_detect	57695.29297	-850.1824936	1341320_3	FAUX
14	B2	10	Peuro_detect	57526.76953	-1064.958574	1341320_3	FAUX
14	B2	11	Peuro_detect	57852.89063	-785.0901234	1341320_3	FAUX
14	B2	12	Peuro_detect	57854.57422	-829.6591727	1341320_3	FAUX
14	B2	13	Peuro_detect	57868.60156	-861.8844721	1341320_3	FAUX
14	B2	14	Peuro_detect	58036.92969	-739.8089901	1341320_3	FAUX
14	B2	15	Peuro_detect	59043.27344	220.2821168	1341320_3	FAUX
14	B2	16	Peuro_detect	59474.85547	605.611505	1341320_3	FAUX
14	B2	17	Peuro_detect	60262.56641	1347.069799	1341320_3	FAUX
14	B2	18	Peuro_detect	60188.50391	1226.754656	1341320_3	FAUX
14	B2	19	Peuro_detect	59940.51953	932.5176383	1341320_3	FAUX
14	B2	20	Peuro_detect	59766.14063	711.886089	1341320_3	FAUX
14	B2	21	Peuro_detect	59713.625	613.1178209	1341320_3	FAUX
14	B2	22	Peuro_detect	60276.00781	1129.24799	1341320_3	FAUX
14	B2	23	Peuro_detect	60722.92578	1529.913316	1341320_3	FAUX
14	B2	24	Peuro_detect	60617.54688	1378.281767	1341320_3	FAUX
14	B2	25	Peuro_detect	60438.36328	1152.84553	1341320_3	FAUX
14	B2	26	Peuro_detect	60126.73828	794.9678869	1341320_3	FAUX
14	B2	27	Peuro_detect	60070.33203	692.3089938	1341320_3	FAUX
14	B2	28	Peuro_detect	60856.98828	1432.712601	1341320_3	FAUX
14	B2	29	Peuro_detect	61598.16016	2127.631833	1341320_3	FAUX
14	B2	30	Peuro_detect	61266.19141	1749.41044	1341320_3	FAUX
14	B2	31	Peuro_detect	59532.94531	-30.08829718	1341320_3	FAUX
14	B2	32	Peuro_detect	58758.13672	-851.149534	1341320_3	FAUX
14	B2	33	Peuro_detect	57817.66016	-1837.87874	1341320_3	FAUX
14	B2	34	Peuro_detect	57602.96484	-2098.826695	1341320_3	FAUX
14	B2	35	Peuro_detect	58075.48828	-1672.555901	1341320_3	FAUX
14	B2	36	Peuro_detect	58625.13672	-1169.160106	1341320_3	FAUX
14	B2	37	Peuro_detect	59052.96094	-787.5885306	1341320_3	FAUX
14	B2	38	Peuro_detect	59255.20703	-631.5950799	1341320_3	FAUX
14	B2	39	Peuro_detect	59038.90625	-894.1485042	1341320_3	FAUX
14	B2	40	Peuro_detect	58841.87109	-1137.436303	1341320_3	FAUX
15	B3	1	Peuro_detect	54731	301.7609853	052_A	FAUX
15	B3	2	Peuro_detect	54542.78906	-33.39416174	052_A	FAUX
15	B3	3	Peuro_detect	54559.55078	-163.5766525	052_A	FAUX
15	B3	4	Peuro_detect	55070.08203	200.010388	052_A	FAUX
15	B3	5	Peuro_detect	55375.04688	358.0310222	052_A	FAUX
15	B3	6	Peuro_detect	55182.44141	18.48134391	052_A	FAUX
15	B3	7	Peuro_detect	55092.37891	-218.5253656	052_A	FAUX
15	B3	8	Peuro_detect	55239.09375	-218.7547314	052_A	FAUX
15	B3	9	Peuro_detect	55351.40625	-253.3864409	052_A	FAUX
15	B3	10	Peuro_detect	55441.13281	-310.6040879	052_A	FAUX
15	B3	11	Peuro_detect	56066.9375	168.25639	052_A	FAUX
15	B3	12	Peuro_detect	56447.22656	401.601243	052_A	FAUX
15	B3	13	Peuro_detect	56351.93359	159.3640647	052_A	FAUX
15	B3	14	Peuro_detect	56255.23828	-84.2754573	052_A	FAUX
15	B3	15	Peuro_detect	56522.98438	36.52642692	052_A	FAUX
15	B3	16	Peuro_detect	56830.53516	197.1329986	052_A	FAUX
15	B3	17	Peuro_detect	56300.89453	-479.4518359	052_A	FAUX
15	B3	18	Peuro_detect	56355	-572.2905767	052_A	FAUX
15	B3	19	Peuro_detect	57573.81641	499.5816201	052_A	FAUX
15	B3	20	Peuro_detect	57773.69141	552.5124105	052_A	FAUX
15	B3	21	Peuro_detect	57408.65234	40.52913851	052_A	FAUX
15	B3	22	Peuro_detect	57257.53906	-257.5283523	052_A	FAUX
15	B3	23	Peuro_detect	57610.70313	-51.30849929	052_A	FAUX
15	B3	24	Peuro_detect	58093.32813	284.3722912	052_A	FAUX
15	B3	25	Peuro_detect	58138.50391	182.6038629	052_A	FAUX
15	B3	26	Peuro_detect	58432.19922	329.3549659	052_A	FAUX
15	B3	27	Peuro_detect	58367.51563	117.7271626	052_A	FAUX
15	B3	28	Peuro_detect	58323.51953	-73.21314067	052_A	FAUX
15	B3	29	Peuro_detect	58220.40625	-323.2706314	052_A	FAUX
15	B3	30	Peuro_detect	58428.25391	-262.3671847	052_A	FAUX
15	B3	31	Peuro_detect	58725.125	-112.4403005	052_A	FAUX
15	B3	32	Peuro_detect	58954.97266	-29.53685377	052_A	FAUX
15	B3	33	Peuro_detect	58694.45313	-437.0005946	052_A	FAUX
15	B3	34	Peuro_detect	58585.29297	-693.1049603	052_A	FAUX
15	B3	35	Peuro_detect	59117.79297	-307.5491699	052_A	FAUX
15	B3	36	Peuro_detect	59662.51172	90.22537062	052_A	FAUX
15	B3	37	Peuro_detect	60489.53125	770.3006923	052_A	FAUX
15	B3	38	Peuro_detect	60395.03906	528.8642953	052_A	FAUX
15	B3	39	Peuro_detect	59925.82813	-87.29085171	052_A	FAUX
15	B3	40	Peuro_detect	59637.43359	-522.6295925	052_A	FAUX
17	B5	1	Peuro_detect	68315.21094	-340.6376488	RC2017_1	FAUX
17	B5	2	Peuro_detect	68349.53125	-431.4210379	RC2017_1	FAUX
17	B5	3	Peuro_detect	68760.11719	-145.9388021	RC2017_1	FAUX
17	B5	4	Peuro_detect	68980.88281	-50.27687872	RC2017_1	FAUX
17	B5	5	Peuro_detect	69090.89063	-65.37276786	RC2017_1	FAUX
17	B5	6	Peuro_detect	69537.69531	256.328218	RC2017_1	FAUX
17	B5	7	Peuro_detect	69582.5625	176.0917039	RC2017_1	FAUX
17	B5	8	Peuro_detect	69623.16406	91.58956473	RC2017_1	FAUX
17	B5	9	Peuro_detect	69570.00781	-86.6703869	RC2017_1	FAUX
17	B5	10	Peuro_detect	69606.03125	-175.750651	RC2017_1	FAUX
17	B5	11	Peuro_detect	69889.14844	-17.73716518	RC2017_1	FAUX
17	B5	12	Peuro_detect	71273.42969	1241.440383	RC2017_1	FAUX
17	B5	13	Peuro_detect	71692.92969	1535.836682	RC2017_1	FAUX
17	B5	14	Peuro_detect	72578.99219	2296.79548	RC2017_1	FAUX
17	B5	15	Peuro_detect	73642.94531	3235.644903	RC2017_1	FAUX
17	B5	16	Peuro_detect	76997.54688	6465.142764	RC2017_1	FAUX
17	B5	17	Peuro_detect	82560.83594	11903.32813	RC2017_1	FAUX
17	B5	18	Peuro_detect	92336.46094	21553.84942	RC2017_1	FAUX
17	B5	19	Peuro_detect	109572.1094	38664.39416	RC2017_1	FAUX
17	B5	20	Peuro_detect	137235.5156	66202.69671	RC2017_1	FAUX
17	B5	21	Peuro_detect	179009.3906	107851.468	RC2017_1	FAUX
17	B5	22	Peuro_detect	237371.4688	166088.4424	RC2017_1	FAUX
17	B5	23	Peuro_detect	309961.5938	238553.4637	RC2017_1	FAUX
17	B5	24	Peuro_detect	391864.1875	320330.9538	RC2017_1	FAUX
17	B5	25	Peuro_detect	479969.5625	408311.2251	RC2017_1	FAUX
17	B5	26	Peuro_detect	571582.25	499798.8089	RC2017_1	FAUX
17	B5	27	Peuro_detect	662999.5	591090.9552	RC2017_1	FAUX
17	B5	28	Peuro_detect	750359	678325.3515	RC2017_1	FAUX
17	B5	29	Peuro_detect	835209.5	763050.7478	RC2017_1	FAUX
17	B5	30	Peuro_detect	917048.1875	844764.3316	RC2017_1	FAUX
17	B5	31	Peuro_detect	994045.75	921636.7904	RC2017_1	FAUX
17	B5	32	Peuro_detect	1066524.875	993990.8117	RC2017_1	FAUX
17	B5	33	Peuro_detect	1134236.5	1061577.333	RC2017_1	FAUX
17	B5	34	Peuro_detect	1196581.125	1123796.854	RC2017_1	FAUX
17	B5	35	Peuro_detect	1255199.125	1182289.751	RC2017_1	FAUX
17	B5	36	Peuro_detect	1308800.625	1235766.147	RC2017_1	FAUX
17	B5	37	Peuro_detect	1358053.625	1284894.043	RC2017_1	FAUX
17	B5	38	Peuro_detect	1402276.875	1328992.189	RC2017_1	FAUX
17	B5	39	Peuro_detect	1441738.25	1368328.461	RC2017_1	FAUX
17	B5	40	Peuro_detect	1473195.75	1399660.857	RC2017_1	FAUX
18	B6	1	Peuro_detect	60225.47656	-951.0287977	1341320_3	FAUX
18	B6	2	Peuro_detect	60308.42188	-996.9224381	1341320_3	FAUX
18	B6	3	Peuro_detect	61190.67578	-243.5074847	1341320_3	FAUX
18	B6	4	Peuro_detect	61403.41016	-159.6120625	1341320_3	FAUX
18	B6	5	Peuro_detect	61468.14453	-223.7166404	1341320_3	FAUX
18	B6	6	Peuro_detect	61345.38672	-475.3134057	1341320_3	FAUX
18	B6	7	Peuro_detect	61395.42969	-554.1093898	1341320_3	FAUX
18	B6	8	Peuro_detect	62199.95703	121.5790011	1341320_3	FAUX
18	B6	9	Peuro_detect	62672.22656	465.0095795	1341320_3	FAUX
18	B6	10	Peuro_detect	61776.57813	-559.4778109	1341320_3	FAUX
18	B6	11	Peuro_detect	61820.56641	-644.3284825	1341320_3	FAUX
18	B6	12	Peuro_detect	63352.59375	758.8599084	1341320_3	FAUX
18	B6	13	Peuro_detect	63612.67969	890.1068931	1341320_3	FAUX
18	B6	14	Peuro_detect	63407.55078	556.139034	1341320_3	FAUX
18	B6	15	Peuro_detect	63374.21094	393.9602374	1341320_3	FAUX
18	B6	16	Peuro_detect	63772.53125	663.441597	1341320_3	FAUX
18	B6	17	Peuro_detect	63629.30469	391.3760817	1341320_3	FAUX
18	B6	18	Peuro_detect	63409.00391	42.23634757	1341320_3	FAUX
18	B6	19	Peuro_detect	63289.62891	-205.9776053	1341320_3	FAUX
18	B6	20	Peuro_detect	63264.14844	-360.2970269	1341320_3	FAUX
18	B6	21	Peuro_detect	63673.9375	-79.34691723	1341320_3	FAUX
18	B6	22	Peuro_detect	63407.20703	-474.9163388	1341320_3	FAUX
18	B6	23	Peuro_detect	63276.39844	-734.5638854	1341320_3	FAUX
18	B6	24	Peuro_detect	63850.99609	-288.805182	1341320_3	FAUX
18	B6	25	Peuro_detect	64689.3125	420.6722714	1341320_3	FAUX
18	B6	26	Peuro_detect	64834.82422	437.3450373	1341320_3	FAUX
18	B6	27	Peuro_detect	64585.03516	58.71702192	1341320_3	FAUX
18	B6	28	Peuro_detect	64282.89453	-372.2625559	1341320_3	FAUX
18	B6	29	Peuro_detect	64261.51563	-522.480415	1341320_3	FAUX
18	B6	30	Peuro_detect	64977.19922	64.36422586	1341320_3	FAUX
18	B6	31	Peuro_detect	65216.19922	174.525273	1341320_3	FAUX
18	B6	32	Peuro_detect	66044.78125	874.2683514	1341320_3	FAUX
18	B6	33	Peuro_detect	66139.67188	840.3200236	1341320_3	FAUX
18	B6	34	Peuro_detect	66258.16406	829.9732582	1341320_3	FAUX
18	B6	35	Peuro_detect	66005.3125	448.2827429	1341320_3	FAUX
18	B6	36	Peuro_detect	64842.25	-843.61871	1341320_3	FAUX
18	B6	37	Peuro_detect	64621.21094	-1193.496725	1341320_3	FAUX
18	B6	38	Peuro_detect	65549.23438	-394.3122407	1341320_3	FAUX
18	B6	39	Peuro_detect	65971.35156	-101.034006	1341320_3	FAUX
18	B6	40	Peuro_detect	66089.76563	-111.4588964	1341320_3	FAUX
19	B7	1	Peuro_detect	66795.52344	-848.6605785	052_A	FAUX
19	B7	2	Peuro_detect	66866.29688	-777.887141	052_A	FAUX
19	B7	3	Peuro_detect	66981.3125	-662.871516	052_A	FAUX
19	B7	4	Peuro_detect	67919.6875	275.503484	052_A	FAUX
19	B7	5	Peuro_detect	67922.71875	278.534734	052_A	FAUX
19	B7	6	Peuro_detect	67776.96094	132.7769215	052_A	FAUX
19	B7	7	Peuro_detect	68184.55469	540.3706715	052_A	FAUX
19	B7	8	Peuro_detect	68413.95313	769.769109	052_A	FAUX
19	B7	9	Peuro_detect	68392.53906	748.3550465	052_A	FAUX
19	B7	10	Peuro_detect	68285.90625	641.722234	052_A	FAUX
19	B7	11	Peuro_detect	68612.10938	967.925359	052_A	FAUX
19	B7	12	Peuro_detect	68631.13281	986.9487965	052_A	FAUX
19	B7	13	Peuro_detect	68956.38281	1312.198796	052_A	FAUX
19	B7	14	Peuro_detect	69188.42969	1544.245671	052_A	FAUX
19	B7	15	Peuro_detect	68930.29688	1286.112859	052_A	FAUX
19	B7	16	Peuro_detect	68839.72656	1195.542546	052_A	FAUX
19	B7	17	Peuro_detect	69365.10156	1720.917546	052_A	FAUX
19	B7	18	Peuro_detect	68721.34375	1077.159734	052_A	FAUX
19	B7	19	Peuro_detect	68322.22656	678.0425465	052_A	FAUX
19	B7	20	Peuro_detect	68362.39844	718.2144215	052_A	FAUX
19	B7	21	Peuro_detect	68557.25781	913.0737965	052_A	FAUX
19	B7	22	Peuro_detect	68252.49219	608.3081715	052_A	FAUX
19	B7	23	Peuro_detect	68020.50781	376.3237965	052_A	FAUX
19	B7	24	Peuro_detect	68134.28906	490.1050465	052_A	FAUX
19	B7	25	Peuro_detect	68185.44531	541.2612965	052_A	FAUX
19	B7	26	Peuro_detect	68799.375	1155.190984	052_A	FAUX
19	B7	27	Peuro_detect	68301	656.815984	052_A	FAUX
19	B7	28	Peuro_detect	68054.88281	410.6987965	052_A	FAUX
19	B7	29	Peuro_detect	68763.25	1119.065984	052_A	FAUX
19	B7	30	Peuro_detect	69927.58594	2283.401921	052_A	FAUX
19	B7	31	Peuro_detect	70117.16406	2472.980046	052_A	FAUX
19	B7	32	Peuro_detect	70409.32813	2765.144109	052_A	FAUX
19	B7	33	Peuro_detect	68696.3125	1052.128484	052_A	FAUX
19	B7	34	Peuro_detect	63944.13281	-3700.051204	052_A	FAUX
19	B7	35	Peuro_detect	62728.19531	-4915.988704	052_A	FAUX
19	B7	36	Peuro_detect	62539.04688	-5105.137141	052_A	FAUX
19	B7	37	Peuro_detect	62088.46875	-5555.715266	052_A	FAUX
19	B7	38	Peuro_detect	62239.52734	-5404.656672	052_A	FAUX
19	B7	39	Peuro_detect	63269.76563	-4374.418391	052_A	FAUX
19	B7	40	Peuro_detect	63427.23438	-4216.949641	052_A	FAUX
21	B9	1	Peuro_detect	44780.85547	-923.3876302	RC2017_1	FAUX
21	B9	2	Peuro_detect	44878.98438	-878.1142578	RC2017_1	FAUX
21	B9	3	Peuro_detect	45916.05078	106.0966146	RC2017_1	FAUX
21	B9	4	Peuro_detect	46007.23047	144.4207682	RC2017_1	FAUX
21	B9	5	Peuro_detect	45520.25391	-395.4113281	RC2017_1	FAUX
21	B9	6	Peuro_detect	45600.13281	-368.3879557	RC2017_1	FAUX
21	B9	7	Peuro_detect	46522.22656	500.8502604	RC2017_1	FAUX
21	B9	8	Peuro_detect	46252.87891	178.6470703	RC2017_1	FAUX
21	B9	9	Peuro_detect	46058.29688	-68.79049479	RC2017_1	FAUX
21	B9	10	Peuro_detect	46132.87109	-47.0718099	RC2017_1	FAUX
21	B9	11	Peuro_detect	46182.44531	-50.353125	RC2017_1	FAUX
21	B9	12	Peuro_detect	46766.73047	481.0764974	RC2017_1	FAUX
21	B9	13	Peuro_detect	47502.38281	1163.873307	RC2017_1	FAUX
21	B9	14	Peuro_detect	48436.97266	2045.607617	RC2017_1	FAUX
21	B9	15	Peuro_detect	50638.25391	4194.033333	RC2017_1	FAUX
21	B9	16	Peuro_detect	53942.83984	7445.763737	RC2017_1	FAUX
21	B9	17	Peuro_detect	57697.67578	11147.74414	RC2017_1	FAUX
21	B9	18	Peuro_detect	66459.41406	19856.62689	RC2017_1	FAUX
21	B9	19	Peuro_detect	82556.10938	35900.46667	RC2017_1	FAUX
21	B9	20	Peuro_detect	109801.0625	63092.56426	RC2017_1	FAUX
21	B9	21	Peuro_detect	150220.1094	103458.7556	RC2017_1	FAUX
21	B9	22	Peuro_detect	206528.8281	159714.6188	RC2017_1	FAUX
21	B9	23	Peuro_detect	276787.125	229920.0602	RC2017_1	FAUX
21	B9	24	Peuro_detect	357090.625	310170.7046	RC2017_1	FAUX
21	B9	25	Peuro_detect	444046.6563	397073.8803	RC2017_1	FAUX
21	B9	26	Peuro_detect	533382.5625	486356.9311	RC2017_1	FAUX
21	B9	27	Peuro_detect	621198.625	574120.138	RC2017_1	FAUX
21	B9	28	Peuro_detect	708011.9375	660880.595	RC2017_1	FAUX
21	B9	29	Peuro_detect	791746.4375	744562.2395	RC2017_1	FAUX
21	B9	30	Peuro_detect	869350.1875	822113.1339	RC2017_1	FAUX
21	B9	31	Peuro_detect	945026.0625	897736.1534	RC2017_1	FAUX
21	B9	32	Peuro_detect	1014975.313	967632.5479	RC2017_1	FAUX
21	B9	33	Peuro_detect	1080876.125	1033480.505	RC2017_1	FAUX
21	B9	34	Peuro_detect	1141445.125	1093996.649	RC2017_1	FAUX
21	B9	35	Peuro_detect	1197897.25	1150395.919	RC2017_1	FAUX
21	B9	36	Peuro_detect	1248361.25	1200807.063	RC2017_1	FAUX
21	B9	37	Peuro_detect	1297092	1249484.958	RC2017_1	FAUX
21	B9	38	Peuro_detect	1340068.5	1292408.602	RC2017_1	FAUX
21	B9	39	Peuro_detect	1377997.25	1330284.497	RC2017_1	FAUX
21	B9	40	Peuro_detect	1406942.875	1359177.266	RC2017_1	FAUX
22	B10	1	Peuro_detect	69427.75	-331.4044423	1341320_3	FAUX
22	B10	2	Peuro_detect	69529.92969	-294.2870918	1341320_3	FAUX
22	B10	3	Peuro_detect	70285.07031	395.7911962	1341320_3	FAUX
22	B10	4	Peuro_detect	70464.625	510.2835467	1341320_3	FAUX
22	B10	5	Peuro_detect	69358.125	-661.2787903	1341320_3	FAUX
22	B10	6	Peuro_detect	69097.58594	-986.8801898	1341320_3	FAUX
22	B10	7	Peuro_detect	69227.9375	-921.5909643	1341320_3	FAUX
22	B10	8	Peuro_detect	69446.125	-768.4658013	1341320_3	FAUX
22	B10	9	Peuro_detect	70315.52344	35.87029916	1341320_3	FAUX
22	B10	10	Peuro_detect	70339.26563	-5.449850344	1341320_3	FAUX
22	B10	11	Peuro_detect	69569.97656	-839.8012499	1341320_3	FAUX
22	B10	12	Peuro_detect	69633.45313	-841.3870244	1341320_3	FAUX
22	B10	13	Peuro_detect	70770.51563	230.6131386	1341320_3	FAUX
22	B10	14	Peuro_detect	70866.4375	261.4726766	1341320_3	FAUX
22	B10	15	Peuro_detect	71000.46875	330.4415896	1341320_3	FAUX
22	B10	16	Peuro_detect	72087.22656	1352.137065	1341320_3	FAUX
22	B10	17	Peuro_detect	72310.92969	1510.777853	1341320_3	FAUX
22	B10	18	Peuro_detect	72601.14063	1735.926454	1341320_3	FAUX
22	B10	19	Peuro_detect	72495.53906	1565.262554	1341320_3	FAUX
22	B10	20	Peuro_detect	72165.23438	1169.89553	1341320_3	FAUX
22	B10	21	Peuro_detect	71798.21875	737.8175676	1341320_3	FAUX
22	B10	22	Peuro_detect	71008.82813	-116.6353944	1341320_3	FAUX
22	B10	23	Peuro_detect	70376.88281	-813.6430439	1341320_3	FAUX
22	B10	24	Peuro_detect	70397.63281	-857.955381	1341320_3	FAUX
22	B10	25	Peuro_detect	71091.96094	-228.689593	1341320_3	FAUX
22	B10	26	Peuro_detect	70574.99219	-810.72068	1341320_3	FAUX
22	B10	27	Peuro_detect	70519.27344	-931.501767	1341320_3	FAUX
22	B10	28	Peuro_detect	71212.13281	-303.704729	1341320_3	FAUX
22	B10	29	Peuro_detect	70789.13281	-791.767066	1341320_3	FAUX
22	B10	30	Peuro_detect	70818.63281	-827.329403	1341320_3	FAUX
22	B10	31	Peuro_detect	71901.21875	190.1941975	1341320_3	FAUX
22	B10	32	Peuro_detect	72036.83594	260.749048	1341320_3	FAUX
22	B10	33	Peuro_detect	71985.21094	144.061711	1341320_3	FAUX
22	B10	34	Peuro_detect	71965.40625	59.19468646	1341320_3	FAUX
22	B10	35	Peuro_detect	71974.03906	2.765161955	1341320_3	FAUX
22	B10	36	Peuro_detect	71987.4375	-48.89873755	1341320_3	FAUX
22	B10	37	Peuro_detect	72426.46094	325.0623629	1341320_3	FAUX
22	B10	38	Peuro_detect	72139.91406	-26.54684907	1341320_3	FAUX
22	B10	39	Peuro_detect	72195.45313	-36.07012358	1341320_3	FAUX
22	B10	40	Peuro_detect	73380.3125	1083.726914	1341320_3	FAUX
23	B11	1	Peuro_detect	53233.09766	98.53916807	052_A	FAUX
23	B11	2	Peuro_detect	53467.85938	333.3008868	052_A	FAUX
23	B11	3	Peuro_detect	53755.62109	621.0626056	052_A	FAUX
23	B11	4	Peuro_detect	53885.61719	751.0586993	052_A	FAUX
23	B11	5	Peuro_detect	54461.57031	1327.011824	052_A	FAUX
23	B11	6	Peuro_detect	54461.03906	1326.480574	052_A	FAUX
23	B11	7	Peuro_detect	54303.16406	1168.605574	052_A	FAUX
23	B11	8	Peuro_detect	54359.57031	1225.011824	052_A	FAUX
23	B11	9	Peuro_detect	54284.04297	1149.484481	052_A	FAUX
23	B11	10	Peuro_detect	54418.79688	1284.238387	052_A	FAUX
23	B11	11	Peuro_detect	54457.08203	1322.523543	052_A	FAUX
23	B11	12	Peuro_detect	55024.57422	1890.015731	052_A	FAUX
23	B11	13	Peuro_detect	55224.67969	2090.121199	052_A	FAUX
23	B11	14	Peuro_detect	55323.34375	2188.785262	052_A	FAUX
23	B11	15	Peuro_detect	55096.83203	1962.273543	052_A	FAUX
23	B11	16	Peuro_detect	54689.33203	1554.773543	052_A	FAUX
23	B11	17	Peuro_detect	54393.61719	1259.058699	052_A	FAUX
23	B11	18	Peuro_detect	54313.18359	1178.625106	052_A	FAUX
23	B11	19	Peuro_detect	54623.06641	1488.507918	052_A	FAUX
23	B11	20	Peuro_detect	53543.62891	409.0704181	052_A	FAUX
23	B11	21	Peuro_detect	51069.57813	-2064.980363	052_A	FAUX
23	B11	22	Peuro_detect	50688.23828	-2446.320207	052_A	FAUX
23	B11	23	Peuro_detect	51469.37109	-1665.187394	052_A	FAUX
23	B11	24	Peuro_detect	51687.67578	-1446.882707	052_A	FAUX
23	B11	25	Peuro_detect	51759.19922	-1375.359269	052_A	FAUX
23	B11	26	Peuro_detect	51424.52344	-1710.035051	052_A	FAUX
23	B11	27	Peuro_detect	51230.74219	-1903.816301	052_A	FAUX
23	B11	28	Peuro_detect	51068.49609	-2066.062394	052_A	FAUX
23	B11	29	Peuro_detect	51124.73828	-2009.820207	052_A	FAUX
23	B11	30	Peuro_detect	51679.51953	-1455.038957	052_A	FAUX
23	B11	31	Peuro_detect	51993.57422	-1140.984269	052_A	FAUX
23	B11	32	Peuro_detect	52992.19531	-142.3631757	052_A	FAUX
23	B11	33	Peuro_detect	53077.57031	-56.98817568	052_A	FAUX
23	B11	34	Peuro_detect	52853.83594	-280.7225507	052_A	FAUX
23	B11	35	Peuro_detect	52731.39453	-403.1639569	052_A	FAUX
23	B11	36	Peuro_detect	52837.25781	-297.3006757	052_A	FAUX
23	B11	37	Peuro_detect	52537.43359	-597.1248944	052_A	FAUX
23	B11	38	Peuro_detect	51617.89453	-1516.663957	052_A	FAUX
23	B11	39	Peuro_detect	51516.66406	-1617.894426	052_A	FAUX
23	B11	40	Peuro_detect	52285.86328	-848.6952069	052_A	FAUX
25	C1	1	Peuro_detect	56632.29297	1734.095573	58105_R	FAUX
25	C1	2	Peuro_detect	56649.125	1509.763936	58105_R	FAUX
25	C1	3	Peuro_detect	57109.74609	1729.221362	58105_R	FAUX
25	C1	4	Peuro_detect	57208.37891	1586.690506	58105_R	FAUX
25	C1	5	Peuro_detect	57204.92188	1342.069807	58105_R	FAUX
25	C1	6	Peuro_detect	56285.42578	181.4100451	58105_R	FAUX
25	C1	7	Peuro_detect	56111.95313	-233.2262791	58105_R	FAUX
25	C1	8	Peuro_detect	56516.83984	-69.50322835	58105_R	FAUX
25	C1	9	Peuro_detect	57014.61328	187.1065412	58105_R	FAUX
25	C1	10	Peuro_detect	57344.33594	275.6655294	58105_R	FAUX
25	C1	11	Peuro_detect	57164.98047	-144.8536073	58105_R	FAUX
25	C1	12	Peuro_detect	56471.46875	-1079.528994	58105_R	FAUX
25	C1	13	Peuro_detect	56227.37891	-1564.782506	58105_R	FAUX
25	C1	14	Peuro_detect	56060.10547	-1973.219611	58105_R	FAUX
25	C1	15	Peuro_detect	56301.35547	-1973.133279	58105_R	FAUX
25	C1	16	Peuro_detect	57719.36328	-796.2891347	58105_R	FAUX
25	C1	17	Peuro_detect	58940.47266	183.6565723	58105_R	FAUX
25	C1	18	Peuro_detect	58470.83594	-527.1438145	58105_R	FAUX
25	C1	19	Peuro_detect	58398.125	-841.0184199	58105_R	FAUX
25	C1	20	Peuro_detect	59409.39453	-70.91255668	58105_R	FAUX
25	C1	21	Peuro_detect	60089.08203	367.6112753	58105_R	FAUX
25	C1	22	Peuro_detect	60007.10156	44.4671386	58105_R	FAUX
25	C1	23	Peuro_detect	60093.1875	-110.6105919	58105_R	FAUX
25	C1	24	Peuro_detect	61116.54297	671.5812089	58105_R	FAUX
25	C1	25	Peuro_detect	61221.53516	535.4097284	58105_R	FAUX
25	C1	26	Peuro_detect	61403.17969	475.8905917	58105_R	FAUX
25	C1	27	Peuro_detect	62588.45313	1420.000361	58105_R	FAUX
25	C1	28	Peuro_detect	62396.45313	986.8366932	58105_R	FAUX
25	C1	29	Peuro_detect	61567.53125	-83.2488498	58105_R	FAUX
25	C1	30	Peuro_detect	61226.0625	-665.8812678	58105_R	FAUX
25	C1	31	Peuro_detect	61479.89453	-653.2129045	58105_R	FAUX
25	C1	32	Peuro_detect	62295.04688	-79.22422875	58105_R	FAUX
25	C1	33	Peuro_detect	62321.13281	-294.3019592	58105_R	FAUX
25	C1	34	Peuro_detect	62514.92188	-341.6765647	58105_R	FAUX
25	C1	35	Peuro_detect	63019.07422	-78.68788896	58105_R	FAUX
25	C1	36	Peuro_detect	63070.95703	-267.9687444	58105_R	FAUX
25	C1	37	Peuro_detect	63654.17578	74.08633757	58105_R	FAUX
25	C1	38	Peuro_detect	64309.66406	488.4109508	58105_R	FAUX
25	C1	39	Peuro_detect	65360.72656	1298.309783	58105_R	FAUX
25	C1	40	Peuro_detect	65356.70313	1053.122677	58105_R	FAUX
26	C2	1	Peuro_detect	58685.36328	-791.2323487	P10333	FAUX
26	C2	2	Peuro_detect	59272.76953	-378.1941688	P10333	FAUX
26	C2	3	Peuro_detect	59772.57813	-52.75364509	P10333	FAUX
26	C2	4	Peuro_detect	60919.5	919.8001598	P10333	FAUX
26	C2	5	Peuro_detect	60681.5625	507.4945898	P10333	FAUX
26	C2	6	Peuro_detect	60016.50781	-331.9281678	P10333	FAUX
26	C2	7	Peuro_detect	59938.06641	-584.7376441	P10333	FAUX
26	C2	8	Peuro_detect	60564.01563	-133.1564954	P10333	FAUX
26	C2	9	Peuro_detect	60595.25781	-276.282378	P10333	FAUX
26	C2	10	Peuro_detect	60498.19141	-547.7168543	P10333	FAUX
26	C2	11	Peuro_detect	60374.5	-845.7763306	P10333	FAUX
26	C2	12	Peuro_detect	60891.63281	-503.0115882	P10333	FAUX
26	C2	13	Peuro_detect	62786.83594	1217.823467	P10333	FAUX
26	C2	14	Peuro_detect	62971.55078	1228.17024	P10333	FAUX
26	C2	15	Peuro_detect	62616.40234	698.6537329	P10333	FAUX
26	C2	16	Peuro_detect	62545.25	453.1333191	P10333	FAUX
26	C2	17	Peuro_detect	63144.77734	878.2925928	P10333	FAUX
26	C2	18	Peuro_detect	62834.51172	393.6588977	P10333	FAUX
26	C2	19	Peuro_detect	61585.88672	-1029.334172	P10333	FAUX
26	C2	20	Peuro_detect	61672.75	-1116.838961	P10333	FAUX
26	C2	21	Peuro_detect	63638.50391	674.546875	P10333	FAUX
26	C2	22	Peuro_detect	63365.91016	227.5850549	P10333	FAUX
26	C2	23	Peuro_detect	62084.62109	-1228.072078	P10333	FAUX
26	C2	24	Peuro_detect	62006.49219	-1480.569054	P10333	FAUX
26	C2	25	Peuro_detect	63451.41406	-210.015249	P10333	FAUX
26	C2	26	Peuro_detect	63866.98047	31.18308718	P10333	FAUX
26	C2	27	Peuro_detect	63743.5625	-266.6029516	P10333	FAUX
26	C2	28	Peuro_detect	63996.89063	-187.6428967	P10333	FAUX
26	C2	29	Peuro_detect	64335.05078	-23.85081051	P10333	FAUX
26	C2	30	Peuro_detect	64242.77734	-290.4923181	P10333	FAUX
26	C2	31	Peuro_detect	64571.80859	-135.8291381	P10333	FAUX
26	C2	32	Peuro_detect	65465.30859	583.3027918	P10333	FAUX
26	C2	33	Peuro_detect	65332.57813	276.204253	P10333	FAUX
26	C2	34	Peuro_detect	65259.20313	28.46118291	P10333	FAUX
26	C2	35	Peuro_detect	66046.32031	641.2103003	P10333	FAUX
26	C2	36	Peuro_detect	65884.52344	305.0453553	P10333	FAUX
26	C2	37	Peuro_detect	65788.79688	34.95072272	P10333	FAUX
26	C2	38	Peuro_detect	66419.92969	491.7154652	P10333	FAUX
26	C2	39	Peuro_detect	65755.96094	-346.6213549	P10333	FAUX
26	C2	40	Peuro_detect	65314.79297	-962.1573937	P10333	FAUX
27	C3	1	Peuro_detect	61631.28906	-1407.321959	002_B	FAUX
27	C3	2	Peuro_detect	61771.40625	-1384.041877	002_B	FAUX
27	C3	3	Peuro_detect	63364.18359	91.89836091	002_B	FAUX
27	C3	4	Peuro_detect	63840.66406	451.5417241	002_B	FAUX
27	C3	5	Peuro_detect	62748.02344	-757.9360064	002_B	FAUX
27	C3	6	Peuro_detect	62599.89063	-1022.905924	002_B	FAUX
27	C3	7	Peuro_detect	63550.77344	-188.8602175	002_B	FAUX
27	C3	8	Peuro_detect	64214.85156	358.3808019	002_B	FAUX
27	C3	9	Peuro_detect	64946.72656	973.4186964	002_B	FAUX
27	C3	10	Peuro_detect	64990	899.8550283	002_B	FAUX
27	C3	11	Peuro_detect	64915.01172	708.0296415	002_B	FAUX
27	C3	12	Peuro_detect	64311.65234	-12.166839	002_B	FAUX
27	C3	13	Peuro_detect	63974.58984	-466.0664445	002_B	FAUX
27	C3	14	Peuro_detect	63696.11719	-861.3762063	002_B	FAUX
27	C3	15	Peuro_detect	63739.13672	-935.1937806	002_B	FAUX
27	C3	16	Peuro_detect	64738.99219	-52.17541743	002_B	FAUX
27	C3	17	Peuro_detect	65509.03516	601.0304458	002_B	FAUX
27	C3	18	Peuro_detect	65400.92578	376.0839652	002_B	FAUX
27	C3	19	Peuro_detect	64978.12109	-163.5578278	002_B	FAUX
27	C3	20	Peuro_detect	65009.82422	-248.6918084	002_B	FAUX
27	C3	21	Peuro_detect	66155.16406	779.8109298	002_B	FAUX
27	C3	22	Peuro_detect	67032.75781	1540.567574	002_B	FAUX
27	C3	23	Peuro_detect	68714.01563	3104.988281	002_B	FAUX
27	C3	24	Peuro_detect	71413.78125	5687.916801	002_B	FAUX
27	C3	25	Peuro_detect	72130.95313	6288.25157	002_B	FAUX
27	C3	26	Peuro_detect	72995.67188	7036.133215	002_B	FAUX
27	C3	27	Peuro_detect	73211.69531	7135.319547	002_B	FAUX
27	C3	28	Peuro_detect	73613.5625	7420.349629	002_B	FAUX
27	C3	29	Peuro_detect	73231.34375	6921.293773	002_B	FAUX
27	C3	30	Peuro_detect	72954.53906	6527.65198	002_B	FAUX
27	C3	31	Peuro_detect	73354.57031	6810.846124	002_B	FAUX
27	C3	32	Peuro_detect	73236.21094	6575.649644	002_B	FAUX
27	C3	33	Peuro_detect	72383.50781	5606.109413	002_B	FAUX
27	C3	34	Peuro_detect	72227.11719	5332.881683	002_B	FAUX
27	C3	35	Peuro_detect	73234.875	6223.80239	002_B	FAUX
27	C3	36	Peuro_detect	72778.07813	5650.168409	002_B	FAUX
27	C3	37	Peuro_detect	72699.59375	5454.846929	002_B	FAUX
27	C3	38	Peuro_detect	74062.96875	6701.384823	002_B	FAUX
27	C3	39	Peuro_detect	74298.85938	6820.438343	002_B	FAUX
27	C3	40	Peuro_detect	74905.71875	7310.460612	002_B	FAUX
29	C5	1	Peuro_detect	49238.23438	577.2783995	58105_R	FAUX
29	C5	2	Peuro_detect	49492.89844	831.942462	58105_R	FAUX
29	C5	3	Peuro_detect	50340.77734	1679.821368	58105_R	FAUX
29	C5	4	Peuro_detect	50230.77344	1569.817462	58105_R	FAUX
29	C5	5	Peuro_detect	50026.44141	1365.485431	58105_R	FAUX
29	C5	6	Peuro_detect	50119.49219	1458.536212	58105_R	FAUX
29	C5	7	Peuro_detect	50105.87109	1444.915118	58105_R	FAUX
29	C5	8	Peuro_detect	50283.05469	1622.098712	58105_R	FAUX
29	C5	9	Peuro_detect	50710.13281	2049.176837	58105_R	FAUX
29	C5	10	Peuro_detect	50395.4375	1734.481524	58105_R	FAUX
29	C5	11	Peuro_detect	50129.5625	1468.606524	58105_R	FAUX
29	C5	12	Peuro_detect	50082.46875	1421.512774	58105_R	FAUX
29	C5	13	Peuro_detect	49944.87109	1283.915118	58105_R	FAUX
29	C5	14	Peuro_detect	50211.42578	1550.469806	58105_R	FAUX
29	C5	15	Peuro_detect	51058.92188	2397.965899	58105_R	FAUX
29	C5	16	Peuro_detect	50587.9375	1926.981524	58105_R	FAUX
29	C5	17	Peuro_detect	47754.60938	-906.3466005	58105_R	FAUX
29	C5	18	Peuro_detect	46512.25	-2148.705976	58105_R	FAUX
29	C5	19	Peuro_detect	46204.84375	-2456.112226	58105_R	FAUX
29	C5	20	Peuro_detect	45774.51563	-2886.440351	58105_R	FAUX
29	C5	21	Peuro_detect	45891.89063	-2769.065351	58105_R	FAUX
29	C5	22	Peuro_detect	47000.61719	-1660.338788	58105_R	FAUX
29	C5	23	Peuro_detect	48023.03125	-637.9247255	58105_R	FAUX
29	C5	24	Peuro_detect	47847.58984	-813.3661318	58105_R	FAUX
29	C5	25	Peuro_detect	47060.74609	-1600.209882	58105_R	FAUX
29	C5	26	Peuro_detect	46837.28906	-1823.666913	58105_R	FAUX
29	C5	27	Peuro_detect	46961.3125	-1699.643476	58105_R	FAUX
29	C5	28	Peuro_detect	47161.53125	-1499.424726	58105_R	FAUX
29	C5	29	Peuro_detect	48123.42969	-537.526288	58105_R	FAUX
29	C5	30	Peuro_detect	48214.44141	-446.5145693	58105_R	FAUX
29	C5	31	Peuro_detect	47971.1875	-689.7684755	58105_R	FAUX
29	C5	32	Peuro_detect	47494.32813	-1166.627851	58105_R	FAUX
29	C5	33	Peuro_detect	47544.61328	-1116.342694	58105_R	FAUX
29	C5	34	Peuro_detect	48556.11719	-104.838788	58105_R	FAUX
29	C5	35	Peuro_detect	48574.26953	-86.68644426	58105_R	FAUX
29	C5	36	Peuro_detect	47887.26172	-773.6942568	58105_R	FAUX
29	C5	37	Peuro_detect	48013.06641	-647.8895693	58105_R	FAUX
29	C5	38	Peuro_detect	49806.47656	1145.520587	58105_R	FAUX
29	C5	39	Peuro_detect	51012.78516	2351.829181	58105_R	FAUX
29	C5	40	Peuro_detect	51149.78125	2488.825274	58105_R	FAUX
30	C6	1	Peuro_detect	67933.17188	-1380.784321	P10333	FAUX
30	C6	2	Peuro_detect	67958.03125	-1460.66737	P10333	FAUX
30	C6	3	Peuro_detect	68387.51563	-1135.92542	P10333	FAUX
30	C6	4	Peuro_detect	69301.25781	-326.9256572	P10333	FAUX
30	C6	5	Peuro_detect	70440.53906	707.6131683	P10333	FAUX
30	C6	6	Peuro_detect	70865.48438	1027.816056	P10333	FAUX
30	C6	7	Peuro_detect	70564.1875	621.7767566	P10333	FAUX
30	C6	8	Peuro_detect	70298.96094	251.8077695	P10333	FAUX
30	C6	9	Peuro_detect	70036.25781	-115.63778	P10333	FAUX
30	C6	10	Peuro_detect	69994.49219	-262.1458296	P10333	FAUX
30	C6	11	Peuro_detect	70494.19531	132.8148708	P10333	FAUX
30	C6	12	Peuro_detect	70662.71875	196.5958837	P10333	FAUX
30	C6	13	Peuro_detect	70538.6875	-32.17779087	P10333	FAUX
30	C6	14	Peuro_detect	70489.625	-185.9827154	P10333	FAUX
30	C6	15	Peuro_detect	70485.10156	-295.2485775	P10333	FAUX
30	C6	16	Peuro_detect	70484.14844	-400.9441271	P10333	FAUX
30	C6	17	Peuro_detect	70912.17188	-77.66311418	P10333	FAUX
30	C6	18	Peuro_detect	70863.64063	-230.9367888	P10333	FAUX
30	C6	19	Peuro_detect	70828.73438	-370.5854633	P10333	FAUX
30	C6	20	Peuro_detect	71189.32813	-114.7341379	P10333	FAUX
30	C6	21	Peuro_detect	71332.75781	-76.046875	P10333	FAUX
30	C6	22	Peuro_detect	72022.92969	509.3825754	P10333	FAUX
30	C6	23	Peuro_detect	72035.03125	416.7417133	P10333	FAUX
30	C6	24	Peuro_detect	71889.11719	166.0852263	P10333	FAUX
30	C6	25	Peuro_detect	71535.29688	-292.4775108	P10333	FAUX
30	C6	26	Peuro_detect	71522.42188	-410.0949354	P10333	FAUX
30	C6	27	Peuro_detect	72325.46094	288.2017025	P10333	FAUX
30	C6	28	Peuro_detect	72309.95313	167.9514654	P10333	FAUX
30	C6	29	Peuro_detect	71997.22656	-249.5175216	P10333	FAUX
30	C6	30	Peuro_detect	72000.86719	-350.6193212	P10333	FAUX
30	C6	31	Peuro_detect	72800.21094	343.9820042	P10333	FAUX
30	C6	32	Peuro_detect	72686.03906	125.0677046	P10333	FAUX
30	C6	33	Peuro_detect	72569.17188	-96.54190745	P10333	FAUX
30	C6	34	Peuro_detect	72947.60156	177.1453555	P10333	FAUX
30	C6	35	Peuro_detect	72528.9375	-346.2611316	P10333	FAUX
30	C6	36	Peuro_detect	72355.67969	-624.2613687	P10333	FAUX
30	C6	37	Peuro_detect	72786.30469	-298.3787933	P10333	FAUX
30	C6	38	Peuro_detect	73075.46875	-113.9571553	P10333	FAUX
30	C6	39	Peuro_detect	74568.25	1274.08167	P10333	FAUX
30	C6	40	Peuro_detect	75492.57813	2093.66737	P10333	FAUX
31	C7	1	Peuro_detect	72605.5625	1587.902649	002_B	FAUX
31	C7	2	Peuro_detect	72554.4375	1366.338999	002_B	FAUX
31	C7	3	Peuro_detect	72448.4375	1089.900349	002_B	FAUX
31	C7	4	Peuro_detect	72394.36719	865.3913862	002_B	FAUX
31	C7	5	Peuro_detect	72355.42969	656.015236	002_B	FAUX
31	C7	6	Peuro_detect	71642.16406	-227.6890392	002_B	FAUX
31	C7	7	Peuro_detect	71655.70313	-384.5886269	002_B	FAUX
31	C7	8	Peuro_detect	72449.0625	238.3320979	002_B	FAUX
31	C7	9	Peuro_detect	72528.02344	146.8543852	002_B	FAUX
31	C7	10	Peuro_detect	72304.10938	-247.4983275	002_B	FAUX
31	C7	11	Peuro_detect	71805.63281	-916.4135402	002_B	FAUX
31	C7	12	Peuro_detect	71949.64063	-942.8443779	002_B	FAUX
31	C7	13	Peuro_detect	73223.75	160.8263469	002_B	FAUX
31	C7	14	Peuro_detect	73831.28906	597.9267592	002_B	FAUX
31	C7	15	Peuro_detect	73757.69531	353.894359	002_B	FAUX
31	C7	16	Peuro_detect	73423.15625	-151.0833537	002_B	FAUX
31	C7	17	Peuro_detect	73214.4375	-530.2407539	002_B	FAUX
31	C7	18	Peuro_detect	73057.375	-857.7419041	002_B	FAUX
31	C7	19	Peuro_detect	73027.08594	-1058.469617	002_B	FAUX
31	C7	20	Peuro_detect	73367.46875	-888.5254545	002_B	FAUX
31	C7	21	Peuro_detect	73481.70313	-944.7297297	002_B	FAUX
31	C7	22	Peuro_detect	74168.05469	-428.8168174	002_B	FAUX
31	C7	23	Peuro_detect	75189.45313	422.1429699	002_B	FAUX
31	C7	24	Peuro_detect	76011.03906	1073.290257	002_B	FAUX
31	C7	25	Peuro_detect	75940.53906	832.351607	002_B	FAUX
31	C7	26	Peuro_detect	75273.40625	-5.219855752	002_B	FAUX
31	C7	27	Peuro_detect	75050.625	-398.439756	002_B	FAUX
31	C7	28	Peuro_detect	75599.13281	-20.37059366	002_B	FAUX
31	C7	29	Peuro_detect	76658.54688	868.6048186	002_B	FAUX
31	C7	30	Peuro_detect	76767.57031	807.1896059	002_B	FAUX
31	C7	31	Peuro_detect	76322.98438	192.1650182	002_B	FAUX
31	C7	32	Peuro_detect	76047.70313	-253.554882	002_B	FAUX
31	C7	33	Peuro_detect	75967.16406	-504.5325947	002_B	FAUX
31	C7	34	Peuro_detect	76041.60938	-600.5259324	002_B	FAUX
31	C7	35	Peuro_detect	76952.25	139.6760424	002_B	FAUX
31	C7	36	Peuro_detect	77266.73438	283.7217672	002_B	FAUX
31	C7	37	Peuro_detect	78060.14844	906.6971795	002_B	FAUX
31	C7	38	Peuro_detect	77350.82813	26.93821679	002_B	FAUX
31	C7	39	Peuro_detect	77193.69531	-300.6332459	002_B	FAUX
31	C7	40	Peuro_detect	78258.98438	594.2171664	002_B	FAUX
33	C9	1	Peuro_detect	46790.96094	231.5083941	58105_R	FAUX
33	C9	2	Peuro_detect	46868.73828	129.0857088	58105_R	FAUX
33	C9	3	Peuro_detect	47593.94922	674.0966172	58105_R	FAUX
33	C9	4	Peuro_detect	47299.96875	199.9161193	58105_R	FAUX
33	C9	5	Peuro_detect	46967.89063	-312.3620347	58105_R	FAUX
33	C9	6	Peuro_detect	47110.92969	-349.5230013	58105_R	FAUX
33	C9	7	Peuro_detect	47908.79297	268.1402509	58105_R	FAUX
33	C9	8	Peuro_detect	47565.24609	-255.6066532	58105_R	FAUX
33	C9	9	Peuro_detect	47658.46094	-342.5918385	58105_R	FAUX
33	C9	10	Peuro_detect	48783.00391	601.7511011	58105_R	FAUX
33	C9	11	Peuro_detect	48706.65625	345.2034158	58105_R	FAUX
33	C9	12	Peuro_detect	48343.58984	-198.0630195	58105_R	FAUX
33	C9	13	Peuro_detect	48351.125	-370.7278924	58105_R	FAUX
33	C9	14	Peuro_detect	49001.71484	99.6619223	58105_R	FAUX
33	C9	15	Peuro_detect	49058.75781	-23.49513802	58105_R	FAUX
33	C9	16	Peuro_detect	49042.92578	-219.5271984	58105_R	FAUX
33	C9	17	Peuro_detect	49237.4375	-205.2155087	58105_R	FAUX
33	C9	18	Peuro_detect	50294.16016	671.3071185	58105_R	FAUX
33	C9	19	Peuro_detect	49909.22266	106.1695894	58105_R	FAUX
33	C9	20	Peuro_detect	49762.86719	-220.3859084	58105_R	FAUX
33	C9	21	Peuro_detect	50417.86328	254.4101562	58105_R	FAUX
33	C9	22	Peuro_detect	50779.67969	436.0265334	58105_R	FAUX
33	C9	23	Peuro_detect	50928.08594	404.2327543	58105_R	FAUX
33	C9	24	Peuro_detect	50862.64844	158.5952253	58105_R	FAUX
33	C9	25	Peuro_detect	51133.26172	249.0084774	58105_R	FAUX
33	C9	26	Peuro_detect	51313.67578	249.2225109	58105_R	FAUX
33	C9	27	Peuro_detect	51025.46875	-219.1845495	58105_R	FAUX
33	C9	28	Peuro_detect	50164.02344	-1260.829891	58105_R	FAUX
33	C9	29	Peuro_detect	50143.86719	-1461.18617	58105_R	FAUX
33	C9	30	Peuro_detect	51377.02734	-408.226043	58105_R	FAUX
33	C9	31	Peuro_detect	51493.76172	-471.691697	58105_R	FAUX
33	C9	32	Peuro_detect	51310.64844	-835.0050074	58105_R	FAUX
33	C9	33	Peuro_detect	51479.22266	-846.6308177	58105_R	FAUX
33	C9	34	Peuro_detect	52923.25781	417.2043095	58105_R	FAUX
33	C9	35	Peuro_detect	53229.58594	543.3324054	58105_R	FAUX
33	C9	36	Peuro_detect	53007.29297	140.8394076	58105_R	FAUX
33	C9	37	Peuro_detect	53095.02734	48.37375348	58105_R	FAUX
33	C9	38	Peuro_detect	54351.27344	1124.419818	58105_R	FAUX
33	C9	39	Peuro_detect	54415.39453	1008.340883	58105_R	FAUX
33	C9	40	Peuro_detect	54138.13672	550.8830412	58105_R	FAUX
34	C10	1	Peuro_detect	54659.625	2288.530511	P10333	FAUX
34	C10	2	Peuro_detect	54574.70703	2203.612542	P10333	FAUX
34	C10	3	Peuro_detect	55155.01172	2783.91723	P10333	FAUX
34	C10	4	Peuro_detect	54882.13672	2511.04223	P10333	FAUX
34	C10	5	Peuro_detect	54153.63672	1782.54223	P10333	FAUX
34	C10	6	Peuro_detect	53803.125	1432.030511	P10333	FAUX
34	C10	7	Peuro_detect	54456.34766	2085.253167	P10333	FAUX
34	C10	8	Peuro_detect	55962.87109	3591.776605	P10333	FAUX
34	C10	9	Peuro_detect	56063.66797	3692.57348	P10333	FAUX
34	C10	10	Peuro_detect	56318.92188	3947.827386	P10333	FAUX
34	C10	11	Peuro_detect	56831.34766	4460.253167	P10333	FAUX
34	C10	12	Peuro_detect	56718.71875	4347.624261	P10333	FAUX
34	C10	13	Peuro_detect	56381.19922	4010.10473	P10333	FAUX
34	C10	14	Peuro_detect	56465.25	4094.155511	P10333	FAUX
34	C10	15	Peuro_detect	56708.85547	4337.76098	P10333	FAUX
34	C10	16	Peuro_detect	56634.94141	4263.846917	P10333	FAUX
34	C10	17	Peuro_detect	56528.75391	4157.659417	P10333	FAUX
34	C10	18	Peuro_detect	57301.22266	4930.128167	P10333	FAUX
34	C10	19	Peuro_detect	57313.91016	4942.815667	P10333	FAUX
34	C10	20	Peuro_detect	57617.69531	5246.600823	P10333	FAUX
34	C10	21	Peuro_detect	57507.78125	5136.686761	P10333	FAUX
34	C10	22	Peuro_detect	58040.95703	5669.862542	P10333	FAUX
34	C10	23	Peuro_detect	58745.26953	6374.175042	P10333	FAUX
34	C10	24	Peuro_detect	58507.57813	6136.483636	P10333	FAUX
34	C10	25	Peuro_detect	58314.42969	5943.335198	P10333	FAUX
34	C10	26	Peuro_detect	58609.0625	6237.968011	P10333	FAUX
34	C10	27	Peuro_detect	57303.56641	4932.471917	P10333	FAUX
34	C10	28	Peuro_detect	52034.11719	-336.9773015	P10333	FAUX
34	C10	29	Peuro_detect	44309.20703	-8061.887458	P10333	FAUX
34	C10	30	Peuro_detect	42402.48047	-9968.61402	P10333	FAUX
34	C10	31	Peuro_detect	42227.21094	-10143.88355	P10333	FAUX
34	C10	32	Peuro_detect	41992.77734	-10378.31715	P10333	FAUX
34	C10	33	Peuro_detect	41819.92969	-10551.1648	P10333	FAUX
34	C10	34	Peuro_detect	41530.00781	-10841.08668	P10333	FAUX
34	C10	35	Peuro_detect	41697.91797	-10673.17652	P10333	FAUX
34	C10	36	Peuro_detect	42644.48047	-9726.61402	P10333	FAUX
34	C10	37	Peuro_detect	42966.08203	-9405.012458	P10333	FAUX
34	C10	38	Peuro_detect	43654.44922	-8716.64527	P10333	FAUX
34	C10	39	Peuro_detect	44125.57813	-8245.516364	P10333	FAUX
34	C10	40	Peuro_detect	44296.09375	-8075.000739	P10333	FAUX
35	C11	1	Peuro_detect	51337.26953	256.7281795	002_B	FAUX
35	C11	2	Peuro_detect	51318.04297	140.8069573	002_B	FAUX
35	C11	3	Peuro_detect	51351.78906	77.85839149	002_B	FAUX
35	C11	4	Peuro_detect	51384.26953	13.64420064	002_B	FAUX
35	C11	5	Peuro_detect	51673.16797	205.8479785	002_B	FAUX
35	C11	6	Peuro_detect	51832.67188	268.6572252	002_B	FAUX
35	C11	7	Peuro_detect	51860.09766	199.3883468	002_B	FAUX
35	C11	8	Peuro_detect	52187.27734	429.8733747	002_B	FAUX
35	C11	9	Peuro_detect	52395.16797	541.0693401	002_B	FAUX
35	C11	10	Peuro_detect	52112.92578	162.132493	002_B	FAUX
35	C11	11	Peuro_detect	51188.02734	-859.4606041	002_B	FAUX
35	C11	12	Peuro_detect	51221.86328	-922.3193262	002_B	FAUX
35	C11	13	Peuro_detect	52228.53906	-12.33820457	002_B	FAUX
35	C11	14	Peuro_detect	52302.00781	-35.56411418	002_B	FAUX
35	C11	15	Peuro_detect	52191.64453	-242.622055	002_B	FAUX
35	C11	16	Peuro_detect	52235.28125	-295.6799959	002_B	FAUX
35	C11	17	Peuro_detect	52155.26953	-472.3863742	002_B	FAUX
35	C11	18	Peuro_detect	52161.89063	-562.4599401	002_B	FAUX
35	C11	19	Peuro_detect	52469.53125	-351.5139747	002_B	FAUX
35	C11	20	Peuro_detect	52795.28516	-122.4547281	002_B	FAUX
35	C11	21	Peuro_detect	53273.42188	258.9873311	002_B	FAUX
35	C11	22	Peuro_detect	53261.40234	150.2731402	002_B	FAUX
35	C11	23	Peuro_detect	53288.40625	80.58238687	002_B	FAUX
35	C11	24	Peuro_detect	53580.82422	276.305696	002_B	FAUX
35	C11	25	Peuro_detect	53882.65234	481.4391614	002_B	FAUX
35	C11	26	Peuro_detect	54272.04688	774.1390331	002_B	FAUX
35	C11	27	Peuro_detect	53595.85156	1.249060944	002_B	FAUX
35	C11	28	Peuro_detect	53368.08984	-323.2073174	002_B	FAUX
35	C11	29	Peuro_detect	53744.90625	-43.08557077	002_B	FAUX
35	C11	30	Peuro_detect	53923.28125	38.59476963	002_B	FAUX
35	C11	31	Peuro_detect	54005.29297	23.91182877	002_B	FAUX
35	C11	32	Peuro_detect	54715.73047	637.6546692	002_B	FAUX
35	C11	33	Peuro_detect	54763.86719	589.0967283	002_B	FAUX
35	C11	34	Peuro_detect	54754.55078	483.0856625	002_B	FAUX
35	C11	35	Peuro_detect	54536.98047	168.8206903	002_B	FAUX
35	C11	36	Peuro_detect	54160.82422	-304.0302193	002_B	FAUX
35	C11	37	Peuro_detect	53983.91797	-577.6311289	002_B	FAUX
35	C11	38	Peuro_detect	54191.61719	-466.6265697	002_B	FAUX
35	C11	39	Peuro_detect	54483.70703	-271.2313856	002_B	FAUX
35	C11	40	Peuro_detect	54395.03906	-456.5940139	002_B	FAUX
37	D1	1	Peuro_detect	72326.21875	306.4682055	BR589	FAUX
37	D1	2	Peuro_detect	71630.88281	-391.8747889	BR589	FAUX
37	D1	3	Peuro_detect	71351.97656	-673.7880957	BR589	FAUX
37	D1	4	Peuro_detect	71943.84375	-84.92796497	BR589	FAUX
37	D1	5	Peuro_detect	72110.80469	79.02591572	BR589	FAUX
37	D1	6	Peuro_detect	72158.73438	123.9485464	BR589	FAUX
37	D1	7	Peuro_detect	72264.35938	226.5664896	BR589	FAUX
37	D1	8	Peuro_detect	73047.90625	1007.106308	BR589	FAUX
37	D1	9	Peuro_detect	73055.5	1011.693001	BR589	FAUX
37	D1	10	Peuro_detect	72776.71094	729.8968817	BR589	FAUX
37	D1	11	Peuro_detect	72655.00781	605.1866999	BR589	FAUX
37	D1	12	Peuro_detect	72806.78125	753.9530805	BR589	FAUX
37	D1	13	Peuro_detect	72472.73438	416.8991487	BR589	FAUX
37	D1	14	Peuro_detect	72580.8125	521.9702169	BR589	FAUX
37	D1	15	Peuro_detect	73891.99219	1830.142848	BR589	FAUX
37	D1	16	Peuro_detect	73794.35156	1729.495166	BR589	FAUX
37	D1	17	Peuro_detect	71778.70313	-289.1603285	BR589	FAUX
37	D1	18	Peuro_detect	70578.35938	-1492.511135	BR589	FAUX
37	D1	19	Peuro_detect	69962.71094	-2111.16663	BR589	FAUX
37	D1	20	Peuro_detect	69901.15625	-2175.728374	BR589	FAUX
37	D1	21	Peuro_detect	70112.23438	-1967.657306	BR589	FAUX
37	D1	22	Peuro_detect	70506.66406	-1576.234675	BR589	FAUX
37	D1	23	Peuro_detect	71719.02344	-366.8823569	BR589	FAUX
37	D1	24	Peuro_detect	70766.69531	-1322.217539	BR589	FAUX
37	D1	25	Peuro_detect	70630.42969	-1461.49022	BR589	FAUX
37	D1	26	Peuro_detect	71881.29688	-213.6300898	BR589	FAUX
37	D1	27	Peuro_detect	72967.54688	869.6128534	BR589	FAUX
37	D1	28	Peuro_detect	72476.375	375.4339216	BR589	FAUX
37	D1	29	Peuro_detect	72069.64844	-34.29969772	BR589	FAUX
37	D1	30	Peuro_detect	71595.34375	-511.611442	BR589	FAUX
37	D1	31	Peuro_detect	71586.79688	-523.1653738	BR589	FAUX
37	D1	32	Peuro_detect	72406.79688	293.8275693	BR589	FAUX
37	D1	33	Peuro_detect	72731.32813	615.3517625	BR589	FAUX
37	D1	34	Peuro_detect	72563.65625	444.6728307	BR589	FAUX
37	D1	35	Peuro_detect	72488.20313	366.2126489	BR589	FAUX
37	D1	36	Peuro_detect	72781.70313	656.7055921	BR589	FAUX
37	D1	37	Peuro_detect	72500.78906	372.7844728	BR589	FAUX
37	D1	38	Peuro_detect	72538.625	407.6133535	BR589	FAUX
37	D1	39	Peuro_detect	73500.39063	1366.371922	BR589	FAUX
37	D1	40	Peuro_detect	73589.20313	1452.177365	BR589	FAUX
38	D2	1	Peuro_detect	79742.71094	-180.4850122	cbs407_48	FAUX
38	D2	2	Peuro_detect	80424.17188	304.8747537	cbs407_48	FAUX
38	D2	3	Peuro_detect	80549.67969	234.2813945	cbs407_48	FAUX
38	D2	4	Peuro_detect	80110.76563	-400.7338397	cbs407_48	FAUX
38	D2	5	Peuro_detect	79986.25781	-721.3428239	cbs407_48	FAUX
38	D2	6	Peuro_detect	80316.92188	-586.7799331	cbs407_48	FAUX
38	D2	7	Peuro_detect	80803.24219	-296.5607923	cbs407_48	FAUX
38	D2	8	Peuro_detect	80927.67188	-368.2322765	cbs407_48	FAUX
38	D2	9	Peuro_detect	80948.71875	-543.2865732	cbs407_48	FAUX
38	D2	10	Peuro_detect	81555.78125	-132.3252449	cbs407_48	FAUX
38	D2	11	Peuro_detect	82209.38281	325.175146	cbs407_48	FAUX
38	D2	12	Peuro_detect	82511.58594	431.2770993	cbs407_48	FAUX
38	D2	13	Peuro_detect	82519.48438	243.0743651	cbs407_48	FAUX
38	D2	14	Peuro_detect	82894.1875	421.6763184	cbs407_48	FAUX
38	D2	15	Peuro_detect	82839.75	171.1376467	cbs407_48	FAUX
38	D2	16	Peuro_detect	82768.21094	-96.5025875	cbs407_48	FAUX
38	D2	17	Peuro_detect	82625.52344	-435.2912592	cbs407_48	FAUX
38	D2	18	Peuro_detect	82725.72656	-531.1893059	cbs407_48	FAUX
38	D2	19	Peuro_detect	83137.08594	-315.9311026	cbs407_48	FAUX
38	D2	20	Peuro_detect	83805.53906	156.4208507	cbs407_48	FAUX
38	D2	21	Peuro_detect	84246.3125	401.0931166	cbs407_48	FAUX
38	D2	22	Peuro_detect	85031.36719	990.0466324	cbs407_48	FAUX
38	D2	23	Peuro_detect	85087.26563	849.8438982	cbs407_48	FAUX
38	D2	24	Peuro_detect	85302.34375	868.8208515	cbs407_48	FAUX
38	D2	25	Peuro_detect	85346.92188	717.2978048	cbs407_48	FAUX
38	D2	26	Peuro_detect	85305.14844	479.4231956	cbs407_48	FAUX
38	D2	27	Peuro_detect	85567.72656	545.9001489	cbs407_48	FAUX
38	D2	28	Peuro_detect	85840.13281	622.2052272	cbs407_48	FAUX
38	D2	29	Peuro_detect	86259.70313	845.674368	cbs407_48	FAUX
38	D2	30	Peuro_detect	85999.41406	389.2841338	cbs407_48	FAUX
38	D2	31	Peuro_detect	85312.35938	-493.8717253	cbs407_48	FAUX
38	D2	32	Peuro_detect	84983.07813	-1019.254147	cbs407_48	FAUX
38	D2	33	Peuro_detect	85199.125	-999.3084437	cbs407_48	FAUX
38	D2	34	Peuro_detect	86145.32813	-249.2064904	cbs407_48	FAUX
38	D2	35	Peuro_detect	87225.67188	635.0360879	cbs407_48	FAUX
38	D2	36	Peuro_detect	87197.8125	411.0755412	cbs407_48	FAUX
38	D2	37	Peuro_detect	86255.55469	-727.283443	cbs407_48	FAUX
38	D2	38	Peuro_detect	85978.61719	-1200.322115	cbs407_48	FAUX
38	D2	39	Peuro_detect	86753.71875	-621.3217239	cbs407_48	FAUX
38	D2	40	Peuro_detect	87609.92969	38.78804195	cbs407_48	FAUX
39	D3	1	Peuro_detect	74135.13281	6.88655761	csb101553	FAUX
39	D3	2	Peuro_detect	75094.96875	845.1336571	csb101553	FAUX
39	D3	3	Peuro_detect	75326.90625	955.4823191	csb101553	FAUX
39	D3	4	Peuro_detect	74781.97656	288.9637936	csb101553	FAUX
39	D3	5	Peuro_detect	74493.64063	-120.960982	csb101553	FAUX
39	D3	6	Peuro_detect	74219.82813	-516.36232	csb101553	FAUX
39	D3	7	Peuro_detect	74209.92969	-647.8495955	csb101553	FAUX
39	D3	8	Peuro_detect	74729.49219	-249.8759335	csb101553	FAUX
39	D3	9	Peuro_detect	74797.28125	-303.675709	csb101553	FAUX
39	D3	10	Peuro_detect	74928.15625	-294.389547	csb101553	FAUX
39	D3	11	Peuro_detect	74979.71875	-364.415885	csb101553	FAUX
39	D3	12	Peuro_detect	75397.76563	-67.95784806	csb101553	FAUX
39	D3	13	Peuro_detect	75696.69531	109.3830014	csb101553	FAUX
39	D3	14	Peuro_detect	76141.47656	432.5754134	csb101553	FAUX
39	D3	15	Peuro_detect	77091.89844	1261.40845	csb101553	FAUX
39	D3	16	Peuro_detect	76310.85938	358.7805499	csb101553	FAUX
39	D3	17	Peuro_detect	75751.88281	-321.7848506	csb101553	FAUX
39	D3	18	Peuro_detect	75830.27344	-364.9830637	csb101553	FAUX
39	D3	19	Peuro_detect	76762.9375	446.0921608	csb101553	FAUX
39	D3	20	Peuro_detect	76223.82813	-214.6060522	csb101553	FAUX
39	D3	21	Peuro_detect	76023.71094	-536.3120777	csb101553	FAUX
39	D3	22	Peuro_detect	76532.53906	-149.0727907	csb101553	FAUX
39	D3	23	Peuro_detect	76484.52344	-318.6772537	csb101553	FAUX
39	D3	24	Peuro_detect	76473.67969	-451.1098417	csb101553	FAUX
39	D3	25	Peuro_detect	77145.39844	99.02007023	csb101553	FAUX
39	D3	26	Peuro_detect	77182	14.03279472	csb101553	FAUX
39	D3	27	Peuro_detect	77386.39063	96.8345817	csb101553	FAUX
39	D3	28	Peuro_detect	78155.69531	744.5504312	csb101553	FAUX
39	D3	29	Peuro_detect	78178.67188	645.9381557	csb101553	FAUX
39	D3	30	Peuro_detect	78089.17188	434.8493177	csb101553	FAUX
39	D3	31	Peuro_detect	77577.90625	-198.0051454	csb101553	FAUX
39	D3	32	Peuro_detect	77394.46875	-503.0314834	csb101553	FAUX
39	D3	33	Peuro_detect	77936.23438	-82.85469639	csb101553	FAUX
39	D3	34	Peuro_detect	78492.61719	351.9392781	csb101553	FAUX
39	D3	35	Peuro_detect	78445.98438	183.7176276	csb101553	FAUX
39	D3	36	Peuro_detect	78226.66406	-157.1915229	csb101553	FAUX
39	D3	37	Peuro_detect	78154.63281	-350.811611	csb101553	FAUX
39	D3	38	Peuro_detect	78188.02344	-439.009824	csb101553	FAUX
39	D3	39	Peuro_detect	78977.99219	229.370088	csb101553	FAUX
39	D3	40	Peuro_detect	78982.09375	111.8828125	csb101553	FAUX
41	D5	1	Peuro_detect	68785.03906	1232.096521	BR589	FAUX
41	D5	2	Peuro_detect	68917.82813	1273.446931	BR589	FAUX
41	D5	3	Peuro_detect	68901.03906	1165.219217	BR589	FAUX
41	D5	4	Peuro_detect	69038.92969	1211.67119	BR589	FAUX
41	D5	5	Peuro_detect	68856.21875	937.5216001	BR589	FAUX
41	D5	6	Peuro_detect	67489.02344	-521.1123644	BR589	FAUX
41	D5	7	Peuro_detect	67054.13281	-1047.441641	BR589	FAUX
41	D5	8	Peuro_detect	66854.04688	-1338.966231	BR589	FAUX
41	D5	9	Peuro_detect	67002.45313	-1281.998633	BR589	FAUX
41	D5	10	Peuro_detect	67991.09375	-384.7966601	BR589	FAUX
41	D5	11	Peuro_detect	68734.21094	266.8818753	BR589	FAUX
41	D5	12	Peuro_detect	68001.28906	-557.4786518	BR589	FAUX
41	D5	13	Peuro_detect	67770.09375	-880.1126163	BR589	FAUX
41	D5	14	Peuro_detect	68016.6875	-724.9575184	BR589	FAUX
41	D5	15	Peuro_detect	68068.26563	-764.8180454	BR589	FAUX
41	D5	16	Peuro_detect	68417.50781	-507.01451	BR589	FAUX
41	D5	17	Peuro_detect	68805.70313	-210.2578495	BR589	FAUX
41	D5	18	Peuro_detect	68906.39063	-201.0090016	BR589	FAUX
41	D5	19	Peuro_detect	69280.4375	81.59922134	BR589	FAUX
41	D5	20	Peuro_detect	69623.8125	333.5355693	BR589	FAUX
41	D5	21	Peuro_detect	69726.5	344.7844172	BR589	FAUX
41	D5	22	Peuro_detect	70332.33594	859.1817027	BR589	FAUX
41	D5	23	Peuro_detect	70325.25781	760.6649256	BR589	FAUX
41	D5	24	Peuro_detect	70247.53125	591.4997111	BR589	FAUX
41	D5	25	Peuro_detect	70453.125	705.654809	BR589	FAUX
41	D5	26	Peuro_detect	70878.82031	1039.911469	BR589	FAUX
41	D5	27	Peuro_detect	70968.38281	1038.035317	BR589	FAUX
41	D5	28	Peuro_detect	71244.67969	1222.89354	BR589	FAUX
41	D5	29	Peuro_detect	71240.07813	1126.853326	BR589	FAUX
41	D5	30	Peuro_detect	71332.73438	1128.070924	BR589	FAUX
41	D5	31	Peuro_detect	71056.23438	760.1322717	BR589	FAUX
41	D5	32	Peuro_detect	70223.57031	-163.9704429	BR589	FAUX
41	D5	33	Peuro_detect	69921.99219	-556.98722	BR589	FAUX
41	D5	34	Peuro_detect	69991.92969	-578.488372	BR589	FAUX
41	D5	35	Peuro_detect	70112.15625	-549.7004616	BR589	FAUX
41	D5	36	Peuro_detect	70708.42969	-44.86567612	BR589	FAUX
41	D5	37	Peuro_detect	69665.70313	-1179.030891	BR589	FAUX
41	D5	38	Peuro_detect	69436.45313	-1499.719543	BR589	FAUX
41	D5	39	Peuro_detect	70446.22656	-581.3847573	BR589	FAUX
41	D5	40	Peuro_detect	71471.90625	352.8562782	BR589	FAUX
42	D6	1	Peuro_detect	67932.98438	784.0648634	cbs407_48	FAUX
42	D6	2	Peuro_detect	67101.59375	-213.8868595	cbs407_48	FAUX
42	D6	3	Peuro_detect	66262.05469	-1219.98702	cbs407_48	FAUX
42	D6	4	Peuro_detect	66586.625	-1061.977805	cbs407_48	FAUX
42	D6	5	Peuro_detect	68288.625	473.4610968	cbs407_48	FAUX
42	D6	6	Peuro_detect	68392.10938	410.3843739	cbs407_48	FAUX
42	D6	7	Peuro_detect	68330.01563	181.729526	cbs407_48	FAUX
42	D6	8	Peuro_detect	68686.72656	371.8793656	cbs407_48	FAUX
42	D6	9	Peuro_detect	68157.85156	-323.5567323	cbs407_48	FAUX
42	D6	10	Peuro_detect	67838.52344	-809.4459552	cbs407_48	FAUX
42	D6	11	Peuro_detect	67899.45313	-915.0773656	cbs407_48	FAUX
42	D6	12	Peuro_detect	68647.82031	-333.271276	cbs407_48	FAUX
42	D6	13	Peuro_detect	68917.94531	-229.7073739	cbs407_48	FAUX
42	D6	14	Peuro_detect	69776.85156	462.6377782	cbs407_48	FAUX
42	D6	15	Peuro_detect	70336	855.2251178	cbs407_48	FAUX
42	D6	16	Peuro_detect	70607.59375	960.2577699	cbs407_48	FAUX
42	D6	17	Peuro_detect	69863.65625	49.759172	cbs407_48	FAUX
42	D6	18	Peuro_detect	69695.3125	-285.1456759	cbs407_48	FAUX
42	D6	19	Peuro_detect	70409.28906	262.2697887	cbs407_48	FAUX
42	D6	20	Peuro_detect	70559.60156	246.0211908	cbs407_48	FAUX
42	D6	21	Peuro_detect	70614.72656	134.5850929	cbs407_48	FAUX
42	D6	22	Peuro_detect	71440.33594	793.63337	cbs407_48	FAUX
42	D6	23	Peuro_detect	71530.05469	716.7910221	cbs407_48	FAUX
42	D6	24	Peuro_detect	71663.91406	684.0892992	cbs407_48	FAUX
42	D6	25	Peuro_detect	71469.71875	323.3328888	cbs407_48	FAUX
42	D6	26	Peuro_detect	71300.53906	-12.40789659	cbs407_48	FAUX
42	D6	27	Peuro_detect	71719.82813	240.320068	cbs407_48	FAUX
42	D6	28	Peuro_detect	72456.75781	810.6886576	cbs407_48	FAUX
42	D6	29	Peuro_detect	72503.27344	690.6431847	cbs407_48	FAUX
42	D6	30	Peuro_detect	72686.24219	707.0508368	cbs407_48	FAUX
42	D6	31	Peuro_detect	72343.67188	197.9194264	cbs407_48	FAUX
42	D6	32	Peuro_detect	71954.19531	-358.118234	cbs407_48	FAUX
42	D6	33	Peuro_detect	71675.42969	-803.4449569	cbs407_48	FAUX
42	D6	34	Peuro_detect	71577.51563	-1067.920117	cbs407_48	FAUX
42	D6	35	Peuro_detect	71714.28125	-1097.71559	cbs407_48	FAUX
42	D6	36	Peuro_detect	72166.1875	-812.3704381	cbs407_48	FAUX
42	D6	37	Peuro_detect	72995.36719	-149.7518485	cbs407_48	FAUX
42	D6	38	Peuro_detect	73116.53125	-195.1488839	cbs407_48	FAUX
42	D6	39	Peuro_detect	73580.60938	102.3681432	cbs407_48	FAUX
42	D6	40	Peuro_detect	73784.84375	140.0414203	cbs407_48	FAUX
43	D7	1	Peuro_detect	66532.25781	-4181.320205	csb101553	FAUX
43	D7	2	Peuro_detect	66892.78125	-3650.144531	csb101553	FAUX
43	D7	3	Peuro_detect	67112.0625	-3260.211045	csb101553	FAUX
43	D7	4	Peuro_detect	68276.32813	-1925.293184	csb101553	FAUX
43	D7	5	Peuro_detect	68592.80469	-1438.164386	csb101553	FAUX
43	D7	6	Peuro_detect	68606.875	-1253.441837	csb101553	FAUX
43	D7	7	Peuro_detect	68190.89063	-1498.773976	csb101553	FAUX
43	D7	8	Peuro_detect	67464.67969	-2054.332678	csb101553	FAUX
43	D7	9	Peuro_detect	67260.77344	-2087.586692	csb101553	FAUX
43	D7	10	Peuro_detect	68102.24219	-1075.465706	csb101553	FAUX
43	D7	11	Peuro_detect	68425.03125	-582.0244073	csb101553	FAUX
43	D7	12	Peuro_detect	68494.99219	-341.4112338	csb101553	FAUX
43	D7	13	Peuro_detect	69160.875	495.1238147	csb101553	FAUX
43	D7	14	Peuro_detect	70552.48438	2057.385426	csb101553	FAUX
43	D7	15	Peuro_detect	70535.82813	2211.381412	csb101553	FAUX
43	D7	16	Peuro_detect	70260.42969	2106.63521	csb101553	FAUX
43	D7	17	Peuro_detect	69943.32813	1960.185884	csb101553	FAUX
43	D7	18	Peuro_detect	69253.53906	1441.049057	csb101553	FAUX
43	D7	19	Peuro_detect	69051.76563	1409.927856	csb101553	FAUX
43	D7	20	Peuro_detect	69877.60156	2406.416029	csb101553	FAUX
43	D7	21	Peuro_detect	70124.90625	2824.372953	csb101553	FAUX
43	D7	22	Peuro_detect	71257.53906	4127.658001	csb101553	FAUX
43	D7	23	Peuro_detect	71381.875	4422.646175	csb101553	FAUX
43	D7	24	Peuro_detect	71647.0625	4858.485911	csb101553	FAUX
43	D7	25	Peuro_detect	71980.58594	5362.661584	csb101553	FAUX
43	D7	26	Peuro_detect	73738.46875	7291.196633	csb101553	FAUX
43	D7	27	Peuro_detect	71779.42969	5502.809806	csb101553	FAUX
43	D7	28	Peuro_detect	60426.50781	-5679.459833	csb101553	FAUX
43	D7	29	Peuro_detect	56989.42969	-8945.885722	csb101553	FAUX
43	D7	30	Peuro_detect	56689.39844	-9075.264736	csb101553	FAUX
43	D7	31	Peuro_detect	56333.39063	-9260.620313	csb101553	FAUX
43	D7	32	Peuro_detect	56358.79688	-9064.561827	csb101553	FAUX
43	D7	33	Peuro_detect	57021.76953	-8230.936934	csb101553	FAUX
43	D7	34	Peuro_detect	58091.29688	-6990.757355	csb101553	FAUX
43	D7	35	Peuro_detect	59006.50781	-5904.894181	csb101553	FAUX
43	D7	36	Peuro_detect	60457.94141	-4282.808351	csb101553	FAUX
43	D7	37	Peuro_detect	62454.67578	-2115.42174	csb101553	FAUX
43	D7	38	Peuro_detect	66640.32813	2240.882839	csb101553	FAUX
43	D7	39	Peuro_detect	75282.23438	11053.44133	csb101553	FAUX
43	D7	40	Peuro_detect	86820.65625	22762.51544	csb101553	FAUX
45	D9	1	Peuro_detect	63247.59375	169.8803695	BR589	FAUX
45	D9	2	Peuro_detect	63271.73438	63.45609868	BR589	FAUX
45	D9	3	Peuro_detect	63540.01953	201.1763591	BR589	FAUX
45	D9	4	Peuro_detect	63207.31641	-262.0916617	BR589	FAUX
45	D9	5	Peuro_detect	63291.64844	-308.3245262	BR589	FAUX
45	D9	6	Peuro_detect	64047.42578	316.8879217	BR589	FAUX
45	D9	7	Peuro_detect	64096.34375	235.2409947	BR589	FAUX
45	D9	8	Peuro_detect	63827.20703	-164.4606199	BR589	FAUX
45	D9	9	Peuro_detect	63804.67578	-317.5567656	BR589	FAUX
45	D9	10	Peuro_detect	64170.80469	-81.99275519	BR589	FAUX
45	D9	11	Peuro_detect	64321.65234	-61.70999474	BR589	FAUX
45	D9	12	Peuro_detect	64831.8125	317.8852657	BR589	FAUX
45	D9	13	Peuro_detect	64877.47266	232.9805262	BR589	FAUX
45	D9	14	Peuro_detect	64988.60156	213.5445366	BR589	FAUX
45	D9	15	Peuro_detect	65231.05859	325.4366721	BR589	FAUX
45	D9	16	Peuro_detect	65174.40234	138.2155263	BR589	FAUX
45	D9	17	Peuro_detect	65175.42969	8.677974232	BR589	FAUX
45	D9	18	Peuro_detect	65267.85156	-29.46504656	BR589	FAUX
45	D9	19	Peuro_detect	65297.875	-130.0065049	BR589	FAUX
45	D9	20	Peuro_detect	65403.23047	-155.2159319	BR589	FAUX
45	D9	21	Peuro_detect	65406.17578	-282.8355152	BR589	FAUX
45	D9	22	Peuro_detect	65870.21094	50.63474525	BR589	FAUX
45	D9	23	Peuro_detect	66356.27344	406.1323495	BR589	FAUX
45	D9	24	Peuro_detect	66058.74219	-21.96379634	BR589	FAUX
45	D9	25	Peuro_detect	65990.07031	-221.2005671	BR589	FAUX
45	D9	26	Peuro_detect	66587.41406	245.5782871	BR589	FAUX
45	D9	27	Peuro_detect	66568.3125	95.91182877	BR589	FAUX
45	D9	28	Peuro_detect	66367.49219	-235.4733795	BR589	FAUX
45	D9	29	Peuro_detect	66244.73438	-488.7960878	BR589	FAUX
45	D9	30	Peuro_detect	66269.14063	-594.9547336	BR589	FAUX
45	D9	31	Peuro_detect	66928.35938	-66.30087942	BR589	FAUX
45	D9	32	Peuro_detect	66915.60938	-209.6157752	BR589	FAUX
45	D9	33	Peuro_detect	66894.91406	-360.8759835	BR589	FAUX
45	D9	34	Peuro_detect	67446.60938	60.2544332	BR589	FAUX
45	D9	35	Peuro_detect	67605.84375	88.9239124	BR589	FAUX
45	D9	36	Peuro_detect	67630.42188	-17.0628584	BR589	FAUX
45	D9	37	Peuro_detect	68286.32031	508.2706833	BR589	FAUX
45	D9	38	Peuro_detect	68265.13281	356.5182875	BR589	FAUX
45	D9	39	Peuro_detect	68246.8125	207.6330792	BR589	FAUX
45	D9	40	Peuro_detect	68589.14063	419.3963084	BR589	FAUX
46	D10	1	Peuro_detect	65455.98438	-678.3978355	cbs407_48	FAUX
46	D10	2	Peuro_detect	65650.17969	-589.700732	cbs407_48	FAUX
46	D10	3	Peuro_detect	65278.30859	-1067.070035	cbs407_48	FAUX
46	D10	4	Peuro_detect	65250.12109	-1200.755744	cbs407_48	FAUX
46	D10	5	Peuro_detect	65569.61719	-986.7578588	cbs407_48	FAUX
46	D10	6	Peuro_detect	65218.20703	-1443.666224	cbs407_48	FAUX
46	D10	7	Peuro_detect	65373.35938	-1394.012089	cbs407_48	FAUX
46	D10	8	Peuro_detect	66506.64063	-366.2290481	cbs407_48	FAUX
46	D10	9	Peuro_detect	66981.1875	2.819617932	cbs407_48	FAUX
46	D10	10	Peuro_detect	67367.0625	283.196409	cbs407_48	FAUX
46	D10	11	Peuro_detect	67984.64063	795.2763251	cbs407_48	FAUX
46	D10	12	Peuro_detect	68239.54688	944.6843661	cbs407_48	FAUX
46	D10	13	Peuro_detect	68159.46094	759.1002197	cbs407_48	FAUX
46	D10	14	Peuro_detect	68229.99219	724.1332607	cbs407_48	FAUX
46	D10	15	Peuro_detect	68289.78125	678.4241143	cbs407_48	FAUX
46	D10	16	Peuro_detect	68291.32813	574.4727803	cbs407_48	FAUX
46	D10	17	Peuro_detect	67748.72656	-73.62699109	cbs407_48	FAUX
46	D10	18	Peuro_detect	67512.8125	-415.0392625	cbs407_48	FAUX
46	D10	19	Peuro_detect	67662.07031	-371.279659	cbs407_48	FAUX
46	D10	20	Peuro_detect	67924.03906	-214.8091179	cbs407_48	FAUX
46	D10	21	Peuro_detect	68216.42969	-27.91670186	cbs407_48	FAUX
46	D10	22	Peuro_detect	69522.16406	1172.319464	cbs407_48	FAUX
46	D10	23	Peuro_detect	69287.75781	832.4150053	cbs407_48	FAUX
46	D10	24	Peuro_detect	69112.01563	551.1746088	cbs407_48	FAUX
46	D10	25	Peuro_detect	69546.53906	880.1998374	cbs407_48	FAUX
46	D10	26	Peuro_detect	69660.9375	889.1000659	cbs407_48	FAUX
46	D10	27	Peuro_detect	70227.82031	1350.484669	cbs407_48	FAUX
46	D10	28	Peuro_detect	70232.92188	1250.088023	cbs407_48	FAUX
46	D10	29	Peuro_detect	70507.49219	1419.160127	cbs407_48	FAUX
46	D10	30	Peuro_detect	71255.71875	2061.88848	cbs407_48	FAUX
46	D10	31	Peuro_detect	71029.67969	1730.351209	cbs407_48	FAUX
46	D10	32	Peuro_detect	69857.01563	452.1889373	cbs407_48	FAUX
46	D10	33	Peuro_detect	68544.8125	-965.5123966	cbs407_48	FAUX
46	D10	34	Peuro_detect	68175.28906	-1440.534043	cbs407_48	FAUX
46	D10	35	Peuro_detect	68264.30469	-1457.016627	cbs407_48	FAUX
46	D10	36	Peuro_detect	68202.14844	-1624.671086	cbs407_48	FAUX
46	D10	37	Peuro_detect	68310.88281	-1621.43492	cbs407_48	FAUX
46	D10	38	Peuro_detect	68400.01563	-1637.800316	cbs407_48	FAUX
46	D10	39	Peuro_detect	69099.96875	-1043.3454	cbs407_48	FAUX
46	D10	40	Peuro_detect	69119.40625	-1129.406109	cbs407_48	FAUX
47	D11	1	Peuro_detect	63024.49609	409.7413522	csb101553	FAUX
47	D11	2	Peuro_detect	63147.46875	404.9146256	csb101553	FAUX
47	D11	3	Peuro_detect	63006.51172	136.1582115	csb101553	FAUX
47	D11	4	Peuro_detect	62464.68359	-533.4692964	csb101553	FAUX
47	D11	5	Peuro_detect	62723.53125	-402.421023	csb101553	FAUX
47	D11	6	Peuro_detect	63966.35547	712.6038129	csb101553	FAUX
47	D11	7	Peuro_detect	62984.63281	-396.9182262	csb101553	FAUX
47	D11	8	Peuro_detect	62757.33984	-752.0105778	csb101553	FAUX
47	D11	9	Peuro_detect	63498.16406	-138.9857419	csb101553	FAUX
47	D11	10	Peuro_detect	64159.48828	394.539094	csb101553	FAUX
47	D11	11	Peuro_detect	64100.625	207.8764299	csb101553	FAUX
47	D11	12	Peuro_detect	63782.42969	-238.1182655	csb101553	FAUX
47	D11	13	Peuro_detect	63900.30078	-248.0465546	csb101553	FAUX
47	D11	14	Peuro_detect	65082.26953	806.1228126	csb101553	FAUX
47	D11	15	Peuro_detect	65648.16406	1244.217961	csb101553	FAUX
47	D11	16	Peuro_detect	65527.70703	995.9615469	csb101553	FAUX
47	D11	17	Peuro_detect	64959.31641	299.771539	csb101553	FAUX
47	D11	18	Peuro_detect	63550.08984	-1237.254406	csb101553	FAUX
47	D11	19	Peuro_detect	63484.06641	-1431.077227	csb101553	FAUX
47	D11	20	Peuro_detect	64810.53906	-232.4039533	csb101553	FAUX
47	D11	21	Peuro_detect	65106.67969	-64.06271115	csb101553	FAUX
47	D11	22	Peuro_detect	65682.05469	383.512906	csb101553	FAUX
47	D11	23	Peuro_detect	66467.49219	1041.151023	csb101553	FAUX
47	D11	24	Peuro_detect	65639.53906	85.39851529	csb101553	FAUX
47	D11	25	Peuro_detect	65292.57031	-389.3696176	csb101553	FAUX
47	D11	26	Peuro_detect	65424.82422	-384.9150942	csb101553	FAUX
47	D11	27	Peuro_detect	65603.96875	-333.5699458	csb101553	FAUX
47	D11	28	Peuro_detect	66632.60938	567.2712964	csb101553	FAUX
47	D11	29	Peuro_detect	66682.4375	489.3000385	csb101553	FAUX
47	D11	30	Peuro_detect	66442.44531	121.5084682	csb101553	FAUX
47	D11	31	Peuro_detect	66383.08594	-65.65028968	csb101553	FAUX
47	D11	32	Peuro_detect	66635.32031	58.78470247	csb101553	FAUX
47	D11	33	Peuro_detect	66656.35156	-47.98343039	csb101553	FAUX
47	D11	34	Peuro_detect	67033.9375	201.8031243	csb101553	FAUX
47	D11	35	Peuro_detect	66945.71875	-14.21500859	csb101553	FAUX
47	D11	36	Peuro_detect	66769.48438	-318.2487664	csb101553	FAUX
47	D11	37	Peuro_detect	66642.49219	-573.0403368	csb101553	FAUX
47	D11	38	Peuro_detect	67057.78125	-285.5506572	csb101553	FAUX
47	D11	39	Peuro_detect	67812.46094	341.3296475	csb101553	FAUX
47	D11	40	Peuro_detect	67792.38281	193.4521396	csb101553	FAUX
49	E1	1	Peuro_detect	66933.16406	207.2927595	CBS114087	FAUX
49	E1	2	Peuro_detect	66902.97656	-40.22142455	CBS114087	FAUX
49	E1	3	Peuro_detect	67067.78125	-92.74342105	CBS114087	FAUX
49	E1	4	Peuro_detect	67960.89063	583.0392699	CBS114087	FAUX
49	E1	5	Peuro_detect	68223.4375	628.2594609	CBS114087	FAUX
49	E1	6	Peuro_detect	68193.57031	381.0655894	CBS114087	FAUX
49	E1	7	Peuro_detect	67487.17188	-542.6595321	CBS114087	FAUX
49	E1	8	Peuro_detect	66702.05469	-1545.103404	CBS114087	FAUX
49	E1	9	Peuro_detect	66585.17188	-1879.3129	CBS114087	FAUX
49	E1	10	Peuro_detect	66936.74219	-1745.069272	CBS114087	FAUX
49	E1	11	Peuro_detect	68115.49219	-783.6459556	CBS114087	FAUX
49	E1	12	Peuro_detect	69946.80469	830.3398604	CBS114087	FAUX
49	E1	13	Peuro_detect	69869.72656	535.9350514	CBS114087	FAUX
49	E1	14	Peuro_detect	69784.83594	233.7177424	CBS114087	FAUX
49	E1	15	Peuro_detect	70584.01563	815.5707459	CBS114087	FAUX
49	E1	16	Peuro_detect	71177	1191.228437	CBS114087	FAUX
49	E1	17	Peuro_detect	71065.32813	862.2298779	CBS114087	FAUX
49	E1	18	Peuro_detect	70227.47656	-192.9483686	CBS114087	FAUX
49	E1	19	Peuro_detect	70118.95313	-518.7984901	CBS114087	FAUX
49	E1	20	Peuro_detect	71069.875	214.7967009	CBS114087	FAUX
49	E1	21	Peuro_detect	71364.03125	291.6262669	CBS114087	FAUX
49	E1	22	Peuro_detect	71559.21875	269.4870829	CBS114087	FAUX
49	E1	23	Peuro_detect	72286.70313	779.6447739	CBS114087	FAUX
49	E1	24	Peuro_detect	72818.60938	1094.22434	CBS114087	FAUX
49	E1	25	Peuro_detect	72414.28125	472.5695309	CBS114087	FAUX
49	E1	26	Peuro_detect	72363.60156	204.5631594	CBS114087	FAUX
49	E1	27	Peuro_detect	73134.57031	758.2052254	CBS114087	FAUX
49	E1	28	Peuro_detect	72309.72656	-283.9652086	CBS114087	FAUX
49	E1	29	Peuro_detect	72140.55469	-670.4637676	CBS114087	FAUX
49	E1	30	Peuro_detect	73388.46875	360.1236109	CBS114087	FAUX
49	E1	31	Peuro_detect	74091.19531	845.5234894	CBS114087	FAUX
49	E1	32	Peuro_detect	73417.17969	-45.81881964	CBS114087	FAUX
49	E1	33	Peuro_detect	73087.35938	-592.9658161	CBS114087	FAUX
49	E1	34	Peuro_detect	73286.10156	-611.5503126	CBS114087	FAUX
49	E1	35	Peuro_detect	73342.71875	-772.2598092	CBS114087	FAUX
49	E1	36	Peuro_detect	74031.94531	-300.3599307	CBS114087	FAUX
49	E1	37	Peuro_detect	74146.88281	-402.7491147	CBS114087	FAUX
49	E1	38	Peuro_detect	74627.32031	-139.6382987	CBS114087	FAUX
49	E1	39	Peuro_detect	74752.1875	-232.0977952	CBS114087	FAUX
49	E1	40	Peuro_detect	75587.69531	386.0833333	CBS114087	FAUX
50	E2	1	Peuro_detect	69311.11719	736.6636328	cbs102608	FAUX
50	E2	2	Peuro_detect	68759.5625	24.00489161	cbs102608	FAUX
50	E2	3	Peuro_detect	68578.34375	-318.3179121	cbs102608	FAUX
50	E2	4	Peuro_detect	68926.64063	-131.1250908	cbs102608	FAUX
50	E2	5	Peuro_detect	69097.11719	-121.7525819	cbs102608	FAUX
50	E2	6	Peuro_detect	69569.59375	189.6199269	cbs102608	FAUX
50	E2	7	Peuro_detect	69383.97656	-157.1013143	cbs102608	FAUX
50	E2	8	Peuro_detect	69154.35156	-547.830368	cbs102608	FAUX
50	E2	9	Peuro_detect	69128.19531	-735.0906717	cbs102608	FAUX
50	E2	10	Peuro_detect	69418.26563	-606.1244129	cbs102608	FAUX
50	E2	11	Peuro_detect	69526.51563	-658.9784665	cbs102608	FAUX
50	E2	12	Peuro_detect	69772.30469	-574.2934577	cbs102608	FAUX
50	E2	13	Peuro_detect	71213.375	705.6728011	cbs102608	FAUX
50	E2	14	Peuro_detect	72103.89844	1435.092185	cbs102608	FAUX
50	E2	15	Peuro_detect	71477.16406	647.2537562	cbs102608	FAUX
50	E2	16	Peuro_detect	71217.23438	226.220015	cbs102608	FAUX
50	E2	17	Peuro_detect	71434.64063	282.5222114	cbs102608	FAUX
50	E2	18	Peuro_detect	71351.26563	38.04315767	cbs102608	FAUX
50	E2	19	Peuro_detect	71235.5625	-238.764021	cbs102608	FAUX
50	E2	20	Peuro_detect	71294.23438	-341.1961997	cbs102608	FAUX
50	E2	21	Peuro_detect	72053.78906	257.2544341	cbs102608	FAUX
50	E2	22	Peuro_detect	72170.17969	212.5410054	cbs102608	FAUX
50	E2	23	Peuro_detect	72370.73438	251.9916393	cbs102608	FAUX
50	E2	24	Peuro_detect	72220.54688	-59.29991443	cbs102608	FAUX
50	E2	25	Peuro_detect	72154.33594	-286.6149056	cbs102608	FAUX
50	E2	26	Peuro_detect	72870.19531	268.1404157	cbs102608	FAUX
50	E2	27	Peuro_detect	73774.625	1011.46605	cbs102608	FAUX
50	E2	28	Peuro_detect	73827.44531	903.1823083	cbs102608	FAUX
50	E2	29	Peuro_detect	73829.04688	743.6798172	cbs102608	FAUX
50	E2	30	Peuro_detect	73294.32031	47.84920097	cbs102608	FAUX
50	E2	31	Peuro_detect	73224.14063	-183.4345402	cbs102608	FAUX
50	E2	32	Peuro_detect	74034.01563	465.3364061	cbs102608	FAUX
50	E2	33	Peuro_detect	73743.625	13.84172742	cbs102608	FAUX
50	E2	34	Peuro_detect	73655.86719	-235.0201388	cbs102608	FAUX
50	E2	35	Peuro_detect	74316.79688	264.8054951	cbs102608	FAUX
50	E2	36	Peuro_detect	73759.83594	-453.2594961	cbs102608	FAUX
50	E2	37	Peuro_detect	73508.13281	-866.0666748	cbs102608	FAUX
50	E2	38	Peuro_detect	73881.01563	-654.287916	cbs102608	FAUX
50	E2	39	Peuro_detect	73900.45313	-795.9544697	cbs102608	FAUX
50	E2	40	Peuro_detect	74259.38281	-598.1288359	cbs102608	FAUX
51	E3	1	Peuro_detect	64320.24609	-67.68261024	cbs117693	FAUX
51	E3	2	Peuro_detect	64470.06641	-91.43549409	cbs117693	FAUX
51	E3	3	Peuro_detect	64674.18359	-60.89150293	cbs117693	FAUX
51	E3	4	Peuro_detect	65166.98047	258.3321757	cbs117693	FAUX
51	E3	5	Peuro_detect	64760.01563	-322.2058644	cbs117693	FAUX
51	E3	6	Peuro_detect	64643.24609	-612.548592	cbs117693	FAUX
51	E3	7	Peuro_detect	64948.66406	-480.7038196	cbs117693	FAUX
51	E3	8	Peuro_detect	65249.82813	-353.1129534	cbs117693	FAUX
51	E3	9	Peuro_detect	65969.70313	193.1888502	cbs117693	FAUX
51	E3	10	Peuro_detect	65839.89844	-110.1890336	cbs117693	FAUX
51	E3	11	Peuro_detect	64759.25	-1364.410667	cbs117693	FAUX
51	E3	12	Peuro_detect	64795.35938	-1501.874489	cbs117693	FAUX
51	E3	13	Peuro_detect	66153.17188	-317.6351851	cbs117693	FAUX
51	E3	14	Peuro_detect	66583.71094	-60.66931899	cbs117693	FAUX
51	E3	15	Peuro_detect	67366.55469	548.6012347	cbs117693	FAUX
51	E3	16	Peuro_detect	67409.16406	417.6374133	cbs117693	FAUX
51	E3	17	Peuro_detect	67275.61719	110.517342	cbs117693	FAUX
51	E3	18	Peuro_detect	67258.28125	-80.39179187	cbs117693	FAUX
51	E3	19	Peuro_detect	67762.35156	250.1053243	cbs117693	FAUX
51	E3	20	Peuro_detect	67960.07031	274.2508779	cbs117693	FAUX
51	E3	21	Peuro_detect	68744.6875	885.2948691	cbs117693	FAUX
51	E3	22	Peuro_detect	68813.63281	780.6669852	cbs117693	FAUX
51	E3	23	Peuro_detect	69078.00781	871.4687889	cbs117693	FAUX
51	E3	24	Peuro_detect	69733.22656	1353.114343	cbs117693	FAUX
51	E3	25	Peuro_detect	69679.33594	1125.650521	cbs117693	FAUX
51	E3	26	Peuro_detect	69689.875	962.6163874	cbs117693	FAUX
51	E3	27	Peuro_detect	70294.71094	1393.879129	cbs117693	FAUX
51	E3	28	Peuro_detect	69097.25	22.84499467	cbs117693	FAUX
51	E3	29	Peuro_detect	68839.25781	-408.7203892	cbs117693	FAUX
51	E3	30	Peuro_detect	69822.53125	400.979852	cbs117693	FAUX
51	E3	31	Peuro_detect	69867.25781	272.1332181	cbs117693	FAUX
51	E3	32	Peuro_detect	69848.33594	79.63814678	cbs117693	FAUX
51	E3	33	Peuro_detect	70199.64063	257.3696379	cbs117693	FAUX
51	E3	34	Peuro_detect	69961.5625	-154.2816834	cbs117693	FAUX
51	E3	35	Peuro_detect	69543.1875	-746.2298798	cbs117693	FAUX
51	E3	36	Peuro_detect	69380.96875	-1082.021826	cbs117693	FAUX
51	E3	37	Peuro_detect	69772.4375	-864.1262724	cbs117693	FAUX
51	E3	38	Peuro_detect	69892.24219	-917.8947813	cbs117693	FAUX
51	E3	39	Peuro_detect	69963.32813	-1020.38204	cbs117693	FAUX
51	E3	40	Peuro_detect	70969.21094	-188.072424	cbs117693	FAUX
53	E5	1	Peuro_detect	63352.36719	-176.1249259	CBS114087	FAUX
53	E5	2	Peuro_detect	63505.17969	-209.8668004	CBS114087	FAUX
53	E5	3	Peuro_detect	63652.08203	-249.5188311	CBS114087	FAUX
53	E5	4	Peuro_detect	64191.86328	103.7080444	CBS114087	FAUX
53	E5	5	Peuro_detect	64402.40625	127.6966387	CBS114087	FAUX
53	E5	6	Peuro_detect	63874.30859	-586.9553921	CBS114087	FAUX
53	E5	7	Peuro_detect	63920.03125	-727.7871103	CBS114087	FAUX
53	E5	8	Peuro_detect	64879.17188	44.79914022	CBS114087	FAUX
53	E5	9	Peuro_detect	65309.55859	288.6314845	CBS114087	FAUX
53	E5	10	Peuro_detect	66405.97656	1198.495079	CBS114087	FAUX
53	E5	11	Peuro_detect	66264.03125	869.9953918	CBS114087	FAUX
53	E5	12	Peuro_detect	65663.71875	83.12851729	CBS114087	FAUX
53	E5	13	Peuro_detect	65564.08594	-203.0586697	CBS114087	FAUX
53	E5	14	Peuro_detect	66113.92188	160.2228933	CBS114087	FAUX
53	E5	15	Peuro_detect	66147.23438	6.981018848	CBS114087	FAUX
53	E5	16	Peuro_detect	66060.53906	-266.2686681	CBS114087	FAUX
53	E5	17	Peuro_detect	66437.98438	-75.37773011	CBS114087	FAUX
53	E5	18	Peuro_detect	66912.28906	212.3725829	CBS114087	FAUX
53	E5	19	Peuro_detect	66794.9375	-91.53335408	CBS114087	FAUX
53	E5	20	Peuro_detect	66434.03125	-638.9939786	CBS114087	FAUX
53	E5	21	Peuro_detect	66469.42969	-790.1499155	CBS114087	FAUX
53	E5	22	Peuro_detect	67416.25	-29.88397752	CBS114087	FAUX
53	E5	23	Peuro_detect	67713.32031	80.6319605	CBS114087	FAUX
53	E5	24	Peuro_detect	68507.36719	688.124461	CBS114087	FAUX
53	E5	25	Peuro_detect	68514.58594	508.7888365	CBS114087	FAUX
53	E5	26	Peuro_detect	68354.5625	162.2110246	CBS114087	FAUX
53	E5	27	Peuro_detect	68204.67188	-174.2339749	CBS114087	FAUX
53	E5	28	Peuro_detect	68343.64063	-221.8195994	CBS114087	FAUX
53	E5	29	Peuro_detect	68209.41406	-542.6005364	CBS114087	FAUX
53	E5	30	Peuro_detect	68082.35938	-856.2095984	CBS114087	FAUX
53	E5	31	Peuro_detect	68405.46094	-719.6624104	CBS114087	FAUX
53	E5	32	Peuro_detect	68825.44531	-486.2324098	CBS114087	FAUX
53	E5	33	Peuro_detect	69735.74219	237.5100907	CBS114087	FAUX
53	E5	34	Peuro_detect	70794.07031	1109.283841	CBS114087	FAUX
53	E5	35	Peuro_detect	70750.58594	879.2450917	CBS114087	FAUX
53	E5	36	Peuro_detect	70444.75	386.8547797	CBS114087	FAUX
53	E5	37	Peuro_detect	70199.02344	-45.42615724	CBS114087	FAUX
53	E5	38	Peuro_detect	70245.57031	-185.4336567	CBS114087	FAUX
53	E5	39	Peuro_detect	70360.02344	-257.5349062	CBS114087	FAUX
53	E5	40	Peuro_detect	70759.32031	-44.79240569	CBS114087	FAUX
54	E6	1	Peuro_detect	61712.79688	-1066.987305	cbs102608	FAUX
54	E6	2	Peuro_detect	61868.86719	-1085.301802	cbs102608	FAUX
54	E6	3	Peuro_detect	62099.29688	-1029.256923	cbs102608	FAUX
54	E6	4	Peuro_detect	62936.29688	-366.6417326	cbs102608	FAUX
54	E6	5	Peuro_detect	63196.76953	-280.5538855	cbs102608	FAUX
54	E6	6	Peuro_detect	63296.5625	-355.1457259	cbs102608	FAUX
54	E6	7	Peuro_detect	64134.46484	308.3718087	cbs102608	FAUX
54	E6	8	Peuro_detect	64562.70703	562.229187	cbs102608	FAUX
54	E6	9	Peuro_detect	63823.55469	-351.3079659	cbs102608	FAUX
54	E6	10	Peuro_detect	63922.92188	-426.3255875	cbs102608	FAUX
54	E6	11	Peuro_detect	65276.30859	752.6763221	cbs102608	FAUX
54	E6	12	Peuro_detect	64367.49219	-330.5248933	cbs102608	FAUX
54	E6	13	Peuro_detect	64155.30859	-717.0932962	cbs102608	FAUX
54	E6	14	Peuro_detect	65052.80078	6.014082133	cbs102608	FAUX
54	E6	15	Peuro_detect	65311.64063	90.46911673	cbs102608	FAUX
54	E6	16	Peuro_detect	65954.95313	559.3968076	cbs102608	FAUX
54	E6	17	Peuro_detect	65929.85938	359.9182484	cbs102608	FAUX
54	E6	18	Peuro_detect	65803.49219	59.16625178	cbs102608	FAUX
54	E6	19	Peuro_detect	65839.35156	-79.35918237	cbs102608	FAUX
54	E6	20	Peuro_detect	65887.92969	-205.1658665	cbs102608	FAUX
54	E6	21	Peuro_detect	66587.67969	320.1993243	cbs102608	FAUX
54	E6	22	Peuro_detect	66719.29688	277.4317027	cbs102608	FAUX
54	E6	23	Peuro_detect	67304.57813	688.3281435	cbs102608	FAUX
54	E6	24	Peuro_detect	67887.33594	1096.701147	cbs102608	FAUX
54	E6	25	Peuro_detect	67924.75781	959.7382127	cbs102608	FAUX
54	E6	26	Peuro_detect	67973.32813	833.9237161	cbs102608	FAUX
54	E6	27	Peuro_detect	67583.58594	269.7967194	cbs102608	FAUX
54	E6	28	Peuro_detect	66636.54688	-851.6271522	cbs102608	FAUX
54	E6	29	Peuro_detect	66536.57031	-1125.988524	cbs102608	FAUX
54	E6	30	Peuro_detect	67763.98438	-72.95927054	cbs102608	FAUX
54	E6	31	Peuro_detect	68391.9375	380.6090453	cbs102608	FAUX
54	E6	32	Peuro_detect	68385.23438	199.5211112	cbs102608	FAUX
54	E6	33	Peuro_detect	68429.77344	69.67536451	cbs102608	FAUX
54	E6	34	Peuro_detect	69392.92969	858.4468054	cbs102608	FAUX
54	E6	35	Peuro_detect	69278.14844	569.2807462	cbs102608	FAUX
54	E6	36	Peuro_detect	69040.85938	157.6068746	cbs102608	FAUX
54	E6	37	Peuro_detect	68969.38281	-88.2544971	cbs102608	FAUX
54	E6	38	Peuro_detect	67713.19531	-1518.826806	cbs102608	FAUX
54	E6	39	Peuro_detect	67825.9375	-1580.469428	cbs102608	FAUX
54	E6	40	Peuro_detect	70390.61719	809.8254505	cbs102608	FAUX
55	E7	1	Peuro_detect	55579.46094	5223.909312	cbs117693	FAUX
55	E7	2	Peuro_detect	55767.00781	5411.456187	cbs117693	FAUX
55	E7	3	Peuro_detect	56002.50391	5646.95228	cbs117693	FAUX
55	E7	4	Peuro_detect	56289.91406	5934.362437	cbs117693	FAUX
55	E7	5	Peuro_detect	58119.19531	7763.643687	cbs117693	FAUX
55	E7	6	Peuro_detect	58102.33594	7746.784312	cbs117693	FAUX
55	E7	7	Peuro_detect	57667.36328	7311.811655	cbs117693	FAUX
55	E7	8	Peuro_detect	57403.69922	7048.147593	cbs117693	FAUX
55	E7	9	Peuro_detect	57457.91406	7102.362437	cbs117693	FAUX
55	E7	10	Peuro_detect	58361.39063	8005.838999	cbs117693	FAUX
55	E7	11	Peuro_detect	57855.52344	7499.971812	cbs117693	FAUX
55	E7	12	Peuro_detect	53873.9375	3518.385874	cbs117693	FAUX
55	E7	13	Peuro_detect	47978.69141	-2376.86022	cbs117693	FAUX
55	E7	14	Peuro_detect	46253.95703	-4101.594595	cbs117693	FAUX
55	E7	15	Peuro_detect	46170.67188	-4184.879751	cbs117693	FAUX
55	E7	16	Peuro_detect	46356.34375	-3999.207876	cbs117693	FAUX
55	E7	17	Peuro_detect	46799.17969	-3556.371938	cbs117693	FAUX
55	E7	18	Peuro_detect	47530.32031	-2825.231313	cbs117693	FAUX
55	E7	19	Peuro_detect	47246.02734	-3109.524282	cbs117693	FAUX
55	E7	20	Peuro_detect	47141.60156	-3213.950063	cbs117693	FAUX
55	E7	21	Peuro_detect	47561.73047	-2793.821157	cbs117693	FAUX
55	E7	22	Peuro_detect	48043.48047	-2312.071157	cbs117693	FAUX
55	E7	23	Peuro_detect	48321.69141	-2033.86022	cbs117693	FAUX
55	E7	24	Peuro_detect	47918.49219	-2437.059438	cbs117693	FAUX
55	E7	25	Peuro_detect	47678.375	-2677.176626	cbs117693	FAUX
55	E7	26	Peuro_detect	47731.20313	-2624.348501	cbs117693	FAUX
55	E7	27	Peuro_detect	48234.07422	-2121.477407	cbs117693	FAUX
55	E7	28	Peuro_detect	47715.76172	-2639.789907	cbs117693	FAUX
55	E7	29	Peuro_detect	47557.01563	-2798.536001	cbs117693	FAUX
55	E7	30	Peuro_detect	47918.25391	-2437.29772	cbs117693	FAUX
55	E7	31	Peuro_detect	48089.13672	-2266.414907	cbs117693	FAUX
55	E7	32	Peuro_detect	48656.67969	-1698.871938	cbs117693	FAUX
55	E7	33	Peuro_detect	48261.81641	-2093.73522	cbs117693	FAUX
55	E7	34	Peuro_detect	48233.20313	-2122.348501	cbs117693	FAUX
55	E7	35	Peuro_detect	48896.02344	-1459.528188	cbs117693	FAUX
55	E7	36	Peuro_detect	48259.91016	-2095.64147	cbs117693	FAUX
55	E7	37	Peuro_detect	48246.88281	-2108.668813	cbs117693	FAUX
55	E7	38	Peuro_detect	49424.84766	-930.7039696	cbs117693	FAUX
55	E7	39	Peuro_detect	49796.26172	-559.2899071	cbs117693	FAUX
55	E7	40	Peuro_detect	50508.73438	153.1827492	cbs117693	FAUX
57	E9	1	Peuro_detect	52449.51172	500.2102948	CBS114087	FAUX
57	E9	2	Peuro_detect	52399.55078	295.5352266	CBS114087	FAUX
57	E9	3	Peuro_detect	52085.03125	-173.6984353	CBS114087	FAUX
57	E9	4	Peuro_detect	52163.95313	-249.4906909	CBS114087	FAUX
57	E9	5	Peuro_detect	52777.69922	209.5412722	CBS114087	FAUX
57	E9	6	Peuro_detect	53044.92578	322.053704	CBS114087	FAUX
57	E9	7	Peuro_detect	53757.17188	879.5856671	CBS114087	FAUX
57	E9	8	Peuro_detect	53821.05078	788.7504427	CBS114087	FAUX
57	E9	9	Peuro_detect	53743.83203	556.817562	CBS114087	FAUX
57	E9	10	Peuro_detect	53735.74219	394.0135876	CBS114087	FAUX
57	E9	11	Peuro_detect	53826.21484	329.7721132	CBS114087	FAUX
57	E9	12	Peuro_detect	53714.16406	63.00720128	CBS114087	FAUX
57	E9	13	Peuro_detect	53450.34375	-355.5272419	CBS114087	FAUX
57	E9	14	Peuro_detect	53021.71484	-938.8702788	CBS114087	FAUX
57	E9	15	Peuro_detect	53018.08984	-1097.209409	CBS114087	FAUX
57	E9	16	Peuro_detect	53642.48047	-627.5329151	CBS114087	FAUX
57	E9	17	Peuro_detect	53800.74609	-623.9814208	CBS114087	FAUX
57	E9	18	Peuro_detect	54201.57813	-377.8635202	CBS114087	FAUX
57	E9	19	Peuro_detect	54467.375	-266.7807758	CBS114087	FAUX
57	E9	20	Peuro_detect	54843.15234	-45.71756275	CBS114087	FAUX
57	E9	21	Peuro_detect	54906.29297	-137.2910684	CBS114087	FAUX
57	E9	22	Peuro_detect	55264.0625	65.76433218	CBS114087	FAUX
57	E9	23	Peuro_detect	55328.15234	-24.85995473	CBS114087	FAUX
57	E9	24	Peuro_detect	55763.58984	255.8634146	CBS114087	FAUX
57	E9	25	Peuro_detect	56041.98047	379.5399089	CBS114087	FAUX
57	E9	26	Peuro_detect	56253.3125	436.1578095	CBS114087	FAUX
57	E9	27	Peuro_detect	56308.57031	336.7014914	CBS114087	FAUX
57	E9	28	Peuro_detect	55767.94922	-358.633733	CBS114087	FAUX
57	E9	29	Peuro_detect	55527.48047	-753.8166137	CBS114087	FAUX
57	E9	30	Peuro_detect	55904.67969	-531.3315256	CBS114087	FAUX
57	E9	31	Peuro_detect	56823.23828	232.5129375	CBS114087	FAUX
57	E9	32	Peuro_detect	56999.61719	254.1777131	CBS114087	FAUX
57	E9	33	Peuro_detect	56910.49609	10.34248866	CBS114087	FAUX
57	E9	34	Peuro_detect	57264.44531	209.5775768	CBS114087	FAUX
57	E9	35	Peuro_detect	57393.97656	184.3946961	CBS114087	FAUX
57	E9	36	Peuro_detect	57287.67969	-76.61630957	CBS114087	FAUX
57	E9	37	Peuro_detect	57654.76172	135.751591	CBS114087	FAUX
57	E9	38	Peuro_detect	58217.47266	543.7483979	CBS114087	FAUX
57	E9	39	Peuro_detect	57879.58594	51.14754845	CBS114087	FAUX
57	E9	40	Peuro_detect	57567.44141	-415.7111135	CBS114087	FAUX
58	E10	1	Peuro_detect	69967.16406	1550.787833	cbs102608	FAUX
58	E10	2	Peuro_detect	70363.71094	1828.48536	cbs102608	FAUX
58	E10	3	Peuro_detect	69505.32813	851.2532006	cbs102608	FAUX
58	E10	4	Peuro_detect	69257.14844	484.2241658	cbs102608	FAUX
58	E10	5	Peuro_detect	69618.3125	726.538881	cbs102608	FAUX
58	E10	6	Peuro_detect	70161.75	1151.127034	cbs102608	FAUX
58	E10	7	Peuro_detect	70473.73438	1344.262061	cbs102608	FAUX
58	E10	8	Peuro_detect	69582.64844	334.3267766	cbs102608	FAUX
58	E10	9	Peuro_detect	69272.53906	-94.63194568	cbs102608	FAUX
58	E10	10	Peuro_detect	69161.32031	-324.700043	cbs102608	FAUX
58	E10	11	Peuro_detect	68901.5625	-703.3072028	cbs102608	FAUX
58	E10	12	Peuro_detect	68876.85156	-846.8674876	cbs102608	FAUX
58	E10	13	Peuro_detect	69028.34375	-814.2246473	cbs102608	FAUX
58	E10	14	Peuro_detect	69059.40625	-902.0114946	cbs102608	FAUX
58	E10	15	Peuro_detect	69306.00781	-774.2592794	cbs102608	FAUX
58	E10	16	Peuro_detect	69891.17969	-307.9367517	cbs102608	FAUX
58	E10	17	Peuro_detect	70025.03906	-292.926724	cbs102608	FAUX
58	E10	18	Peuro_detect	70182.05469	-254.7604463	cbs102608	FAUX
58	E10	19	Peuro_detect	69676.77344	-878.8910436	cbs102608	FAUX
58	E10	20	Peuro_detect	69721.39063	-953.1232034	cbs102608	FAUX
58	E10	21	Peuro_detect	70647.49219	-145.8709882	cbs102608	FAUX
58	E10	22	Peuro_detect	70570.85156	-341.3609605	cbs102608	FAUX
58	E10	23	Peuro_detect	70484.52344	-546.5384328	cbs102608	FAUX
58	E10	24	Peuro_detect	71017.51563	-132.3955925	cbs102608	FAUX
58	E10	25	Peuro_detect	71860.73438	591.9738102	cbs102608	FAUX
58	E10	26	Peuro_detect	72053.96875	666.3588379	cbs102608	FAUX
58	E10	27	Peuro_detect	71816.36719	309.9079281	cbs102608	FAUX
58	E10	28	Peuro_detect	71404.20313	-221.1054817	cbs102608	FAUX
58	E10	29	Peuro_detect	71409.52344	-334.6345165	cbs102608	FAUX
58	E10	30	Peuro_detect	72290.10938	427.1020737	cbs102608	FAUX
58	E10	31	Peuro_detect	72590.79688	608.9402264	cbs102608	FAUX
58	E10	32	Peuro_detect	72438.39844	337.6924416	cbs102608	FAUX
58	E10	33	Peuro_detect	72278.05469	58.49934433	cbs102608	FAUX
58	E10	34	Peuro_detect	72161.52344	-176.881253	cbs102608	FAUX
58	E10	35	Peuro_detect	72390.36719	-66.88685025	cbs102608	FAUX
58	E10	36	Peuro_detect	72954.69531	378.5919275	cbs102608	FAUX
58	E10	37	Peuro_detect	72980.86719	285.9144552	cbs102608	FAUX
58	E10	38	Peuro_detect	73113.25	299.4479204	cbs102608	FAUX
58	E10	39	Peuro_detect	73189.80469	257.1532606	cbs102608	FAUX
58	E10	40	Peuro_detect	73953.82813	902.3273508	cbs102608	FAUX
59	E11	1	Peuro_detect	61374.16016	76.50955823	cbs117693	FAUX
59	E11	2	Peuro_detect	61570.57813	145.8507564	cbs117693	FAUX
59	E11	3	Peuro_detect	61648.41016	96.60601716	cbs117693	FAUX
59	E11	4	Peuro_detect	62086.21094	407.3300279	cbs117693	FAUX
59	E11	5	Peuro_detect	63030.75781	1224.800132	cbs117693	FAUX
59	E11	6	Peuro_detect	62183.20703	250.1725806	cbs117693	FAUX
59	E11	7	Peuro_detect	61822.3125	-237.7987212	cbs117693	FAUX
59	E11	8	Peuro_detect	61743.29297	-443.895023	cbs117693	FAUX
59	E11	9	Peuro_detect	61842.46484	-471.7999185	cbs117693	FAUX
59	E11	10	Peuro_detect	62445.4375	4.095967176	cbs117693	FAUX
59	E11	11	Peuro_detect	62255.43359	-312.9847096	cbs117693	FAUX
59	E11	12	Peuro_detect	62131.30859	-564.1864801	cbs117693	FAUX
59	E11	13	Peuro_detect	62499.01172	-323.5601257	cbs117693	FAUX
59	E11	14	Peuro_detect	63355.24219	405.5935725	cbs117693	FAUX
59	E11	15	Peuro_detect	63339.17578	262.4503958	cbs117693	FAUX
59	E11	16	Peuro_detect	62893.21875	-310.583406	cbs117693	FAUX
59	E11	17	Peuro_detect	62726.51563	-604.3633016	cbs117693	FAUX
59	E11	18	Peuro_detect	63037.53516	-420.4205408	cbs117693	FAUX
59	E11	19	Peuro_detect	63822.77734	237.7448761	cbs117693	FAUX
59	E11	20	Peuro_detect	63846.72266	134.6134181	cbs117693	FAUX
59	E11	21	Peuro_detect	63765.73438	-73.4516337	cbs117693	FAUX
59	E11	22	Peuro_detect	64098.91406	132.6512833	cbs117693	FAUX
59	E11	23	Peuro_detect	64293.25781	199.9182627	cbs117693	FAUX
59	E11	24	Peuro_detect	64108.05078	-112.365539	cbs117693	FAUX
59	E11	25	Peuro_detect	63963.19141	-384.3016846	cbs117693	FAUX
59	E11	26	Peuro_detect	64164.73438	-309.8354864	cbs117693	FAUX
59	E11	27	Peuro_detect	64623.48047	21.83383685	cbs117693	FAUX
59	E11	28	Peuro_detect	65338.40234	609.6789413	cbs117693	FAUX
59	E11	29	Peuro_detect	65309.20703	453.4068583	cbs117693	FAUX
59	E11	30	Peuro_detect	65111.52734	128.6504002	cbs117693	FAUX
59	E11	31	Peuro_detect	65306.27344	196.3197235	cbs117693	FAUX
59	E11	32	Peuro_detect	66782.89063	1545.86014	cbs117693	FAUX
59	E11	33	Peuro_detect	67575.16406	2211.056807	cbs117693	FAUX
59	E11	34	Peuro_detect	70493.20313	5002.019099	cbs117693	FAUX
59	E11	35	Peuro_detect	73996.85938	8378.598579	cbs117693	FAUX
59	E11	36	Peuro_detect	79837.94531	14092.60775	cbs117693	FAUX
59	E11	37	Peuro_detect	91852.625	25980.21066	cbs117693	FAUX
59	E11	38	Peuro_detect	112593.3125	46593.82139	cbs117693	FAUX
59	E11	39	Peuro_detect	142429.2344	76302.6665	cbs117693	FAUX
59	E11	40	Peuro_detect	174922.4063	108668.7616	cbs117693	FAUX
61	F1	1	Peuro_detect	79538.95313	200.0138173	BR644	FAUX
61	F1	2	Peuro_detect	79269.00781	-290.7692849	BR644	FAUX
61	F1	3	Peuro_detect	79137.66406	-642.9508246	BR644	FAUX
61	F1	4	Peuro_detect	79195.59375	-805.8589268	BR644	FAUX
61	F1	5	Peuro_detect	79382.24219	-840.048279	BR644	FAUX
61	F1	6	Peuro_detect	79508.14063	-934.9876311	BR644	FAUX
61	F1	7	Peuro_detect	80009.50781	-654.4582333	BR644	FAUX
61	F1	8	Peuro_detect	80406.42969	-478.374148	BR644	FAUX
61	F1	9	Peuro_detect	81195.32031	89.67868732	BR644	FAUX
61	F1	10	Peuro_detect	81731.00781	404.5283976	BR644	FAUX
61	F1	11	Peuro_detect	81846.55469	299.237483	BR644	FAUX
61	F1	12	Peuro_detect	82012.375	244.2200058	BR644	FAUX
61	F1	13	Peuro_detect	82223.625	234.6322161	BR644	FAUX
61	F1	14	Peuro_detect	83408.96094	1199.130364	BR644	FAUX
61	F1	15	Peuro_detect	83687.86719	1257.198824	BR644	FAUX
61	F1	16	Peuro_detect	83438.69531	787.1891596	BR644	FAUX
61	F1	17	Peuro_detect	83038.39844	166.0544949	BR644	FAUX
61	F1	18	Peuro_detect	82996.26563	-96.91610731	BR644	FAUX
61	F1	19	Peuro_detect	83709.88281	395.8632905	BR644	FAUX
61	F1	20	Peuro_detect	83888.66406	353.8067508	BR644	FAUX
61	F1	21	Peuro_detect	84450.44531	694.7502111	BR644	FAUX
61	F1	22	Peuro_detect	84370.53906	394.0061715	BR644	FAUX
61	F1	23	Peuro_detect	84049.15625	-148.2144307	BR644	FAUX
61	F1	24	Peuro_detect	83617.16406	-801.0444079	BR644	FAUX
61	F1	25	Peuro_detect	83620.71875	-1018.32751	BR644	FAUX
61	F1	26	Peuro_detect	84918	58.11595024	BR644	FAUX
61	F1	27	Peuro_detect	86209.41406	1128.692223	BR644	FAUX
61	F1	28	Peuro_detect	85975.89844	674.3388084	BR644	FAUX
61	F1	29	Peuro_detect	85744.09375	221.6963312	BR644	FAUX
61	F1	30	Peuro_detect	86176.95313	433.7179165	BR644	FAUX
61	F1	31	Peuro_detect	86624.5625	660.4895018	BR644	FAUX
61	F1	32	Peuro_detect	86537.05469	352.1438997	BR644	FAUX
61	F1	33	Peuro_detect	85997.33594	-408.41264	BR644	FAUX
61	F1	34	Peuro_detect	85791.58594	-835.0004297	BR644	FAUX
61	F1	35	Peuro_detect	86392.15625	-455.2679069	BR644	FAUX
61	F1	36	Peuro_detect	87039.80469	-28.45725907	BR644	FAUX
61	F1	37	Peuro_detect	86992.49219	-296.6075487	BR644	FAUX
61	F1	38	Peuro_detect	87019.39844	-490.5390884	BR644	FAUX
61	F1	39	Peuro_detect	86616.75	-1114.025316	BR644	FAUX
61	F1	40	Peuro_detect	86288.6875	-1662.925605	BR644	FAUX
62	F2	1	Peuro_detect	99326.55469	3295.319401	P10330	FAUX
62	F2	2	Peuro_detect	98090.28125	1940.411845	P10330	FAUX
62	F2	3	Peuro_detect	96012.94531	-255.5582103	P10330	FAUX
62	F2	4	Peuro_detect	96021.96094	-365.1767036	P10330	FAUX
62	F2	5	Peuro_detect	97543.28125	1037.509491	P10330	FAUX
62	F2	6	Peuro_detect	97620.54688	996.1409973	P10330	FAUX
62	F2	7	Peuro_detect	97384.14063	641.100629	P10330	FAUX
62	F2	8	Peuro_detect	97121.75781	260.0836982	P10330	FAUX
62	F2	9	Peuro_detect	96990.71094	10.40270493	P10330	FAUX
62	F2	10	Peuro_detect	96942.99219	-155.9501634	P10330	FAUX
62	F2	11	Peuro_detect	96548.67188	-668.9045942	P10330	FAUX
62	F2	12	Peuro_detect	96467.52344	-868.6871499	P10330	FAUX
62	F2	13	Peuro_detect	96888.88281	-565.9618932	P10330	FAUX
62	F2	14	Peuro_detect	97481.89844	-91.58038651	P10330	FAUX
62	F2	15	Peuro_detect	98308.82031	616.7073702	P10330	FAUX
62	F2	16	Peuro_detect	98333.80469	523.0576269	P10330	FAUX
62	F2	17	Peuro_detect	97548.26563	-381.1155539	P10330	FAUX
62	F2	18	Peuro_detect	97390.88281	-657.1324847	P10330	FAUX
62	F2	19	Peuro_detect	97896.30469	-270.344728	P10330	FAUX
62	F2	20	Peuro_detect	98084.78906	-200.4944712	P10330	FAUX
62	F2	21	Peuro_detect	98729.0625	325.144848	P10330	FAUX
62	F2	22	Peuro_detect	98782.52344	259.9716672	P10330	FAUX
62	F2	23	Peuro_detect	98814.86719	173.6812989	P10330	FAUX
62	F2	24	Peuro_detect	98662.86719	-96.95281939	P10330	FAUX
62	F2	25	Peuro_detect	98467.99219	-410.4619377	P10330	FAUX
62	F2	26	Peuro_detect	98516.58594	-480.502306	P10330	FAUX
62	F2	27	Peuro_detect	99319.17969	203.4573257	P10330	FAUX
62	F2	28	Peuro_detect	99299.99219	65.63570746	P10330	FAUX
62	F2	29	Peuro_detect	98927.5625	-425.4280983	P10330	FAUX
62	F2	30	Peuro_detect	98850.13281	-621.4919041	P10330	FAUX
62	F2	31	Peuro_detect	99363.36719	-226.8916474	P10330	FAUX
62	F2	32	Peuro_detect	99489.17188	-219.7210782	P10330	FAUX
62	F2	33	Peuro_detect	99909.125	81.59792852	P10330	FAUX
62	F2	34	Peuro_detect	100096.7656	150.6044352	P10330	FAUX
62	F2	35	Peuro_detect	100119.2422	54.44687945	P10330	FAUX
62	F2	36	Peuro_detect	100693.25	509.8205737	P10330	FAUX
62	F2	37	Peuro_detect	100594.1563	292.0927054	P10330	FAUX
62	F2	38	Peuro_detect	100504	83.30233708	P10330	FAUX
62	F2	39	Peuro_detect	101216.9297	677.5979063	P10330	FAUX
[truncated: 1,001 more rows]
