# Supplementary material for: A qPCR assay for the detection of Phytophthora abietivora, an emerging pathogen on fir species cultivated as Christmas trees
Source: PLoS One. 2025 Apr 2;20(4):e0320680. doi: 10.1371/journal.pone.0320680 (PMC11964239; doi:10.1371/journal.pone.0320680)
Supplement: S1 File — (ZIP) [file pone.0320680.s006.zip › oom_fir_metadata_vanderHeyden2024.tsv]

SampleID	BarcodeSequence	LinkerPrimerSequence	InputFileName	Description	NO	Year	Type	Plaque	Status	Status_2	Status_3	Specie	Site	Location	Region	X-coord	Y-coord
A1	NA	NA	A1_9_L001_R1_001.fastq.gz	CIMDEC_Plate1_2019-Pl1-S-1	1	2019	Soil	Plaque_I	Diseased_plantation	Plantation	Diseased	A_balsamea	V	St-Jean-Chrysostome	Quebec	46.7132349	-71.2133818
A2	NA	NA	A2_9_L001_R1_001.fastq.gz	CIMDEC_Plate1_2019-Pl1-S-2	2	2019	Soil	Plaque_I	Diseased_plantation	Plantation	Diseased	A_balsamea	V	St-Jean-Chrysostome	Quebec	46.7132349	-71.2133818
A3	NA	NA	A3_9_L001_R1_001.fastq.gz	CIMDEC_Plate1_2019-Pl1-S-3	3	2019	Soil	Plaque_I	Diseased_plantation	Plantation	Diseased	A_balsamea	V	St-Jean-Chrysostome	Quebec	46.7132349	-71.2133818
A4	NA	NA	A4_9_L001_R1_001.fastq.gz	CIMDEC_Plate1_2019-Pl1-S-4	4	2019	Soil	Plaque_I	Diseased_plantation	Plantation	Diseased	A_balsamea	V	St-Jean-Chrysostome	Quebec	46.7132349	-71.2133818
A5	NA	NA	A5_9_L001_R1_001.fastq.gz	CIMDEC_Plate1_2019-Pl1-S-5	5	2019	Soil	Plaque_I	Healthy_plantation	Plantation	Healthy	A_balsamea	V	St-Jean-Chrysostome	Quebec	46.7132349	-71.2133818
A6	NA	NA	A6_9_L001_R1_001.fastq.gz	CIMDEC_Plate1_2019-Pl1-S-6	6	2019	Soil	Plaque_I	Healthy_plantation	Plantation	Healthy	A_balsamea	V	St-Jean-Chrysostome	Quebec	46.7132349	-71.2133818
A7	NA	NA	A7_9_L001_R1_001.fastq.gz	CIMDEC_Plate1_2019-Pl1-S-7	7	2019	Soil	Plaque_I	Healthy_plantation	Plantation	Healthy	A_balsamea	V	St-Jean-Chrysostome	Quebec	46.7132349	-71.2133818
A8	NA	NA	A8_9_L001_R1_001.fastq.gz	CIMDEC_Plate1_2019-Pl1-S-8	8	2019	Soil	Plaque_I	Healthy_plantation	Plantation	Healthy	A_balsamea	V	St-Jean-Chrysostome	Quebec	46.7132349	-71.2133818
A9	NA	NA	A9_9_L001_R1_001.fastq.gz	CIMDEC_Plate1_2019-Pl1-S-9	9	2019	Soil	Plaque_I	Healthy_forest	Forest	Healthy	A_balsamea_forest	V	St-Jean-Chrysostome	Quebec	46.7132349	-71.2133818
A10	NA	NA	A10_9_L001_R1_001.fastq.gz	CIMDEC_Plate1_2019-Pl1-S-10	10	2019	Soil	Plaque_I	Healthy_forest	Forest	Healthy	A_balsamea_forest	V	St-Jean-Chrysostome	Quebec	46.7132349	-71.2133818
A11	NA	NA	A11_9_L001_R1_001.fastq.gz	CIMDEC_Plate1_2019-Pl1-S-11	11	2019	Soil	Plaque_I	Healthy_forest	Forest	Healthy	A_balsamea_forest	V	St-Jean-Chrysostome	Quebec	46.7132349	-71.2133818
A12	NA	NA	A12_9_L001_R1_001.fastq.gz	CIMDEC_Plate1_2019-Pl1-S-12	12	2019	Soil	Plaque_I	Healthy_forest	Forest	Healthy	A_balsamea_forest	V	St-Jean-Chrysostome	Quebec	46.7132349	-71.2133818
A13	NA	NA	A13_9_L001_R1_001.fastq.gz	CIMDEC_Plate1_2019-Pl1-S-13	13	2019	Soil	Plaque_I	Diseased_plantation	Plantation	Diseased	A_balsamea	R	Levis	Quebec	46.780222	-71.120361
A14	NA	NA	A14_9_L001_R1_001.fastq.gz	CIMDEC_Plate1_2019-Pl1-S-14	14	2019	Soil	Plaque_I	Diseased_plantation	Plantation	Diseased	A_balsamea	R	Levis	Quebec	46.780222	-71.120361
A15	NA	NA	A15_9_L001_R1_001.fastq.gz	CIMDEC_Plate1_2019-Pl1-S-15	15	2019	Soil	Plaque_I	Diseased_plantation	Plantation	Diseased	A_balsamea	R	Levis	Quebec	46.780222	-71.120361
A16	NA	NA	A16_9_L001_R1_001.fastq.gz	CIMDEC_Plate1_2019-Pl1-S-16	16	2019	Soil	Plaque_I	Diseased_plantation	Plantation	Diseased	A_balsamea	R	Levis	Quebec	46.780222	-71.120361
A17	NA	NA	A17_9_L001_R1_001.fastq.gz	CIMDEC_Plate1_2019-Pl1-S-17	17	2019	Soil	Plaque_I	Healthy_plantation	Plantation	Healthy	A_balsamea	R	Levis	Quebec	46.780222	-71.120361
A18	NA	NA	A18_9_L001_R1_001.fastq.gz	CIMDEC_Plate1_2019-Pl1-S-18	18	2019	Soil	Plaque_I	Healthy_plantation	Plantation	Healthy	A_balsamea	R	Levis	Quebec	46.780222	-71.120361
A19	NA	NA	A19_9_L001_R1_001.fastq.gz	CIMDEC_Plate1_2019-Pl1-S-19	19	2019	Soil	Plaque_I	Healthy_plantation	Plantation	Healthy	A_balsamea	R	Levis	Quebec	46.780222	-71.120361
A20	NA	NA	A20_9_L001_R1_001.fastq.gz	CIMDEC_Plate1_2019-Pl1-S-20	20	2019	Soil	Plaque_I	Healthy_plantation	Plantation	Healthy	A_balsamea	R	Levis	Quebec	46.780222	-71.120361
A21	NA	NA	A21_9_L001_R1_001.fastq.gz	CIMDEC_Plate1_2019-Pl1-S-21	21	2019	Soil	Plaque_I	Healthy_forest	Forest	Healthy	A_balsamea_forest	R	Levis	Quebec	46.780222	-71.120361
A22	NA	NA	A22_9_L001_R1_001.fastq.gz	CIMDEC_Plate1_2019-Pl1-S-22	22	2019	Soil	Plaque_I	Healthy_forest	Forest	Healthy	A_balsamea_forest	R	Levis	Quebec	46.780222	-71.120361
A23	NA	NA	A23_9_L001_R1_001.fastq.gz	CIMDEC_Plate1_2019-Pl1-S-23	23	2019	Soil	Plaque_I	Healthy_forest	Forest	Healthy	A_balsamea_forest	R	Levis	Quebec	46.780222	-71.120361
A24	NA	NA	A24_9_L001_R1_001.fastq.gz	CIMDEC_Plate1_2019-Pl1-S-24	24	2019	Soil	Plaque_I	Healthy_forest	Forest	Healthy	A_balsamea_forest	R	Levis	Quebec	46.780222	-71.120361
A25	NA	NA	A25_9_L001_R1_001.fastq.gz	CIMDEC_Plate1_2019-Pl1-S-25	25	2019	Soil	Plaque_I	Diseased_plantation	Plantation	Diseased	A_balsamea	F	St-Alfred	Beauce	46.171528	-70.848972
A26	NA	NA	A26_9_L001_R1_001.fastq.gz	CIMDEC_Plate1_2019-Pl1-S-26	26	2019	Soil	Plaque_I	Diseased_plantation	Plantation	Diseased	A_balsamea	F	St-Alfred	Beauce	46.171528	-70.848972
A27	NA	NA	A27_9_L001_R1_001.fastq.gz	CIMDEC_Plate1_2019-Pl1-S-27	27	2019	Soil	Plaque_I	Diseased_plantation	Plantation	Diseased	A_balsamea	F	St-Alfred	Beauce	46.171528	-70.848972
A28	NA	NA	A28_9_L001_R1_001.fastq.gz	CIMDEC_Plate1_2019-Pl1-S-28	28	2019	Soil	Plaque_I	Diseased_plantation	Plantation	Diseased	A_balsamea	F	St-Alfred	Beauce	46.171528	-70.848972
A29	NA	NA	A29_9_L001_R1_001.fastq.gz	CIMDEC_Plate1_2019-Pl1-S-29	29	2019	Soil	Plaque_I	Healthy_plantation	Plantation	Healthy	A_balsamea	F	St-Alfred	Beauce	46.171528	-70.848972
A30	NA	NA	A30_9_L001_R1_001.fastq.gz	CIMDEC_Plate1_2019-Pl1-S-30	30	2019	Soil	Plaque_I	Healthy_plantation	Plantation	Healthy	A_balsamea	F	St-Alfred	Beauce	46.171528	-70.848972
A31	NA	NA	A31_9_L001_R1_001.fastq.gz	CIMDEC_Plate1_2019-Pl1-S-31	31	2019	Soil	Plaque_I	Healthy_plantation	Plantation	Healthy	A_balsamea	F	St-Alfred	Beauce	46.171528	-70.848972
A32	NA	NA	A32_9_L001_R1_001.fastq.gz	CIMDEC_Plate1_2019-Pl1-S-32	32	2019	Soil	Plaque_I	Healthy_plantation	Plantation	Healthy	A_balsamea	F	St-Alfred	Beauce	46.171528	-70.848972
A33	NA	NA	A33_9_L001_R1_001.fastq.gz	CIMDEC_Plate1_2019-Pl1-S-33	33	2019	Soil	Plaque_I	Healthy_forest	Forest	Healthy	A_balsamea_forest	F	St-Alfred	Beauce	46.171528	-70.848972
A34	NA	NA	A34_9_L001_R1_001.fastq.gz	CIMDEC_Plate1_2019-Pl1-S-34	34	2019	Soil	Plaque_I	Healthy_forest	Forest	Healthy	A_balsamea_forest	F	St-Alfred	Beauce	46.171528	-70.848972
A35	NA	NA	A35_9_L001_R1_001.fastq.gz	CIMDEC_Plate1_2019-Pl1-S-35	35	2019	Soil	Plaque_I	Healthy_forest	Forest	Healthy	A_balsamea_forest	F	St-Alfred	Beauce	46.171528	-70.848972
A36	NA	NA	A36_9_L001_R1_001.fastq.gz	CIMDEC_Plate1_2019-Pl1-S-36	36	2019	Soil	Plaque_I	Healthy_forest	Forest	Healthy	A_balsamea_forest	F	St-Alfred	Beauce	46.171528	-70.848972
A41	NA	NA	A41_9_L001_R1_001.fastq.gz	CIMDEC_Plate1_2019-Pl1-S-41	41	2019	Soil	Plaque_I	Healthy_plantation	Plantation	Healthy	A_balsamea	O	St-Ephrem	Beauce	46.068222	-70.929111
A43	NA	NA	A43_9_L001_R1_001.fastq.gz	CIMDEC_Plate1_2019-Pl1-S-43	43	2019	Soil	Plaque_I	Healthy_plantation	Plantation	Healthy	A_balsamea	O	St-Ephrem	Beauce	46.068222	-70.929111
A45	NA	NA	A45_9_L001_R1_001.fastq.gz	CIMDEC_Plate1_2019-Pl1-S-45	45	2019	Soil	Plaque_I	Healthy_forest	Forest	Healthy	A_balsamea_forest	O	St-Ephrem	Beauce	46.068222	-70.929111
A46	NA	NA	A46_9_L001_R1_001.fastq.gz	CIMDEC_Plate1_2019-Pl1-S-46	46	2019	Soil	Plaque_I	Healthy_forest	Forest	Healthy	A_balsamea_forest	O	St-Ephrem	Beauce	46.068222	-70.929111
A47	NA	NA	A47_9_L001_R1_001.fastq.gz	CIMDEC_Plate1_2019-Pl1-S-47	47	2019	Soil	Plaque_I	Healthy_forest	Forest	Healthy	A_balsamea_forest	O	St-Ephrem	Beauce	46.068222	-70.929111
A48	NA	NA	A48_9_L001_R1_001.fastq.gz	CIMDEC_Plate1_2019-Pl1-S-48	48	2019	Soil	Plaque_I	Healthy_forest	Forest	Healthy	A_balsamea_forest	O	St-Ephrem	Beauce	46.068222	-70.929111
A49	NA	NA	A49_9_L001_R1_001.fastq.gz	CIMDEC_Plate1_2019-Pl1-S-49	49	2019	Soil	Plaque_I	Diseased_plantation	Plantation	Diseased	A_balsamea	S	Adstock	Beauce	46.056972	-71.124556
A50	NA	NA	A50_9_L001_R1_001.fastq.gz	CIMDEC_Plate1_2019-Pl1-S-50	50	2019	Soil	Plaque_I	Diseased_plantation	Plantation	Diseased	A_balsamea	S	Adstock	Beauce	46.056972	-71.124556
A51	NA	NA	A51_9_L001_R1_001.fastq.gz	CIMDEC_Plate1_2019-Pl1-S-51	51	2019	Soil	Plaque_I	Diseased_plantation	Plantation	Diseased	A_balsamea	S	Adstock	Beauce	46.056972	-71.124556
A53	NA	NA	A53_9_L001_R1_001.fastq.gz	CIMDEC_Plate1_2019-Pl1-S-53	53	2019	Soil	Plaque_I	Healthy_plantation	Plantation	Healthy	A_balsamea	S	Adstock	Beauce	46.056972	-71.124556
A54	NA	NA	A54_9_L001_R1_001.fastq.gz	CIMDEC_Plate1_2019-Pl1-S-54	54	2019	Soil	Plaque_I	Healthy_plantation	Plantation	Healthy	A_balsamea	S	Adstock	Beauce	46.056972	-71.124556
A55	NA	NA	A55_9_L001_R1_001.fastq.gz	CIMDEC_Plate1_2019-Pl1-S-55	55	2019	Soil	Plaque_I	Healthy_plantation	Plantation	Healthy	A_balsamea	S	Adstock	Beauce	46.056972	-71.124556
A56	NA	NA	A56_9_L001_R1_001.fastq.gz	CIMDEC_Plate1_2019-Pl1-S-56	56	2019	Soil	Plaque_I	Healthy_plantation	Plantation	Healthy	A_balsamea	S	Adstock	Beauce	46.056972	-71.124556
A57	NA	NA	A57_9_L001_R1_001.fastq.gz	CIMDEC_Plate1_2019-Pl1-S-57	57	2019	Soil	Plaque_I	Healthy_forest	Forest	Healthy	A_balsamea_forest	S	Adstock	Beauce	46.056972	-71.124556
A58	NA	NA	A58_9_L001_R1_001.fastq.gz	CIMDEC_Plate1_2019-Pl1-S-58	58	2019	Soil	Plaque_I	Healthy_forest	Forest	Healthy	A_balsamea_forest	S	Adstock	Beauce	46.056972	-71.124556
A59	NA	NA	A59_9_L001_R1_001.fastq.gz	CIMDEC_Plate1_2019-Pl1-S-59	59	2019	Soil	Plaque_I	Healthy_forest	Forest	Healthy	A_balsamea_forest	S	Adstock	Beauce	46.056972	-71.124556
A60	NA	NA	A60_9_L001_R1_001.fastq.gz	CIMDEC_Plate1_2019-Pl1-S-60	60	2019	Soil	Plaque_I	Healthy_forest	Forest	Healthy	A_balsamea_forest	S	Adstock	Beauce	46.056972	-71.124556
A64	NA	NA	A64_9_L001_R1_001.fastq.gz	CIMDEC_Plate1_2019-Pl1-S-64	64	2019	Soil	Plaque_I	Diseased_plantation	Plantation	Diseased	A_balsamea	W	St-Julien	Beauce	45.991139	-71.485611
A66	NA	NA	A66_9_L001_R1_001.fastq.gz	CIMDEC_Plate1_2019-Pl1-S-66	66	2019	Soil	Plaque_I	Healthy_plantation	Plantation	Healthy	A_balsamea	W	St-Julien	Beauce	45.991139	-71.485611
A67	NA	NA	A67_9_L001_R1_001.fastq.gz	CIMDEC_Plate1_2019-Pl1-S-67	67	2019	Soil	Plaque_I	Healthy_plantation	Plantation	Healthy	A_balsamea	W	St-Julien	Beauce	45.991139	-71.485611
A69	NA	NA	A69_9_L001_R1_001.fastq.gz	CIMDEC_Plate1_2019-Pl1-S-69	69	2019	Soil	Plaque_I	Healthy_forest	Forest	Healthy	A_balsamea_forest	W	St-Julien	Beauce	45.991139	-71.485611
A70	NA	NA	A70_9_L001_R1_001.fastq.gz	CIMDEC_Plate1_2019-Pl1-S-70	70	2019	Soil	Plaque_I	Healthy_forest	Forest	Healthy	A_balsamea_forest	W	St-Julien	Beauce	45.991139	-71.485611
A71	NA	NA	A71_9_L001_R1_001.fastq.gz	CIMDEC_Plate1_2019-Pl1-S-71	71	2019	Soil	Plaque_I	Healthy_forest	Forest	Healthy	A_balsamea_forest	W	St-Julien	Beauce	45.991139	-71.485611
A72	NA	NA	A72_9_L001_R1_001.fastq.gz	CIMDEC_Plate1_2019-Pl1-S-72	72	2019	Soil	Plaque_I	Healthy_forest	Forest	Healthy	A_balsamea_forest	W	St-Julien	Beauce	45.991139	-71.485611
A73	NA	NA	A73_9_L001_R1_001.fastq.gz	CIMDEC_Plate1_2019-Pl1-S-73	73	2019	Soil	Plaque_I	Diseased_plantation	Plantation	Diseased	A_balsamea	J	St-Honore	Beauce	45.9544884	-70.8582454
A74	NA	NA	A74_9_L001_R1_001.fastq.gz	CIMDEC_Plate1_2019-Pl1-S-74	74	2019	Soil	Plaque_I	Diseased_plantation	Plantation	Diseased	A_balsamea	J	St-Honore	Beauce	45.9544884	-70.8582454
A75	NA	NA	A75_9_L001_R1_001.fastq.gz	CIMDEC_Plate1_2019-Pl1-S-75	75	2019	Soil	Plaque_I	Diseased_plantation	Plantation	Diseased	A_balsamea	J	St-Honore	Beauce	45.9544884	-70.8582454
A76	NA	NA	A76_9_L001_R1_001.fastq.gz	CIMDEC_Plate1_2019-Pl1-S-76	76	2019	Soil	Plaque_I	Diseased_plantation	Plantation	Diseased	A_balsamea	J	St-Honore	Beauce	45.9544884	-70.8582454
A77	NA	NA	A77_9_L001_R1_001.fastq.gz	CIMDEC_Plate1_2019-Pl1-S-77	77	2019	Soil	Plaque_I	Healthy_plantation	Plantation	Healthy	A_balsamea	J	St-Honore	Beauce	45.9544884	-70.8582454
A78	NA	NA	A78_9_L001_R1_001.fastq.gz	CIMDEC_Plate1_2019-Pl1-S-78	78	2019	Soil	Plaque_I	Healthy_plantation	Plantation	Healthy	A_balsamea	J	St-Honore	Beauce	45.9544884	-70.8582454
A79	NA	NA	A79_9_L001_R1_001.fastq.gz	CIMDEC_Plate1_2019-Pl1-S-79	79	2019	Soil	Plaque_I	Healthy_plantation	Plantation	Healthy	A_balsamea	J	St-Honore	Beauce	45.9544884	-70.8582454
A80	NA	NA	A80_9_L001_R1_001.fastq.gz	CIMDEC_Plate1_2019-Pl1-S-80	80	2019	Soil	Plaque_I	Healthy_plantation	Plantation	Healthy	A_balsamea	J	St-Honore	Beauce	45.9544884	-70.8582454
A81	NA	NA	A81_9_L001_R1_001.fastq.gz	CIMDEC_Plate1_2019-Pl1-S-81	81	2019	Soil	Plaque_I	Healthy_forest	Forest	Healthy	A_balsamea_forest	J	St-Honore	Beauce	45.9544884	-70.8582454
A82	NA	NA	A82_9_L001_R1_001.fastq.gz	CIMDEC_Plate1_2019-Pl1-S-82	82	2019	Soil	Plaque_I	Healthy_forest	Forest	Healthy	A_balsamea_forest	J	St-Honore	Beauce	45.9544884	-70.8582454
A83	NA	NA	A83_9_L001_R1_001.fastq.gz	CIMDEC_Plate1_2019-Pl1-S-83	83	2019	Soil	Plaque_I	Healthy_forest	Forest	Healthy	A_balsamea_forest	J	St-Honore	Beauce	45.9544884	-70.8582454
A84	NA	NA	A84_9_L001_R1_001.fastq.gz	CIMDEC_Plate1_2019-Pl1-S-84	84	2019	Soil	Plaque_I	Healthy_forest	Forest	Healthy	A_balsamea_forest	J	St-Honore	Beauce	45.9544884	-70.8582454
A85	NA	NA	A85_9_L001_R1_001.fastq.gz	CIMDEC_Plate1_2019-Pl1-S-85	85	2019	Soil	Plaque_I	Diseased_plantation	Plantation	Diseased	A_balsamea	J	St-Honore	Beauce	45.9544921	-70.8582454
A86	NA	NA	A86_9_L001_R1_001.fastq.gz	CIMDEC_Plate1_2019-Pl1-S-86	86	2019	Soil	Plaque_I	Diseased_plantation	Plantation	Diseased	A_balsamea	J	St-Honore	Beauce	45.9544921	-70.8582454
A87	NA	NA	A87_9_L001_R1_001.fastq.gz	CIMDEC_Plate1_2019-Pl1-S-87	87	2019	Soil	Plaque_I	Diseased_plantation	Plantation	Diseased	A_balsamea	J	St-Honore	Beauce	45.9544921	-70.8582454
A88	NA	NA	A88_9_L001_R1_001.fastq.gz	CIMDEC_Plate1_2019-Pl1-S-88	88	2019	Soil	Plaque_I	Diseased_plantation	Plantation	Diseased	A_balsamea	J	St-Honore	Beauce	45.9544921	-70.8582454
A89	NA	NA	A89_9_L001_R1_001.fastq.gz	CIMDEC_Plate1_2019-Pl1-S-89	89	2019	Soil	Plaque_I	Healthy_plantation	Plantation	Healthy	A_balsamea	J	St-Honore	Beauce	45.9544921	-70.8582454
A90	NA	NA	A90_9_L001_R1_001.fastq.gz	CIMDEC_Plate1_2019-Pl1-S-90	90	2019	Soil	Plaque_I	Healthy_plantation	Plantation	Healthy	A_balsamea	J	St-Honore	Beauce	45.9544921	-70.8582454
A91	NA	NA	A91_9_L001_R1_001.fastq.gz	CIMDEC_Plate1_2019-Pl1-S-91	91	2019	Soil	Plaque_I	Healthy_plantation	Plantation	Healthy	A_balsamea	J	St-Honore	Beauce	45.9544921	-70.8582454
A92	NA	NA	A92_9_L001_R1_001.fastq.gz	CIMDEC_Plate1_2019-Pl1-S-92	92	2019	Soil	Plaque_I	Healthy_plantation	Plantation	Healthy	A_balsamea	J	St-Honore	Beauce	45.9544921	-70.8582454
A93	NA	NA	A93_9_L001_R1_001.fastq.gz	CIMDEC_Plate1_2019-Pl1-S-93	93	2019	Soil	Plaque_I	Healthy_forest	Forest	Healthy	A_balsamea_forest	J	St-Honore	Beauce	45.9544921	-70.8582454
A94	NA	NA	A94_9_L001_R1_001.fastq.gz	CIMDEC_Plate1_2019-Pl1-S-94	94	2019	Soil	Plaque_I	Healthy_forest	Forest	Healthy	A_balsamea_forest	J	St-Honore	Beauce	45.9544921	-70.8582454
A95	NA	NA	A95_9_L001_R1_001.fastq.gz	CIMDEC_Plate1_2019-Pl1-S-95	95	2019	Soil	Plaque_I	Healthy_forest	Forest	Healthy	A_balsamea_forest	J	St-Honore	Beauce	45.9544921	-70.8582454
A96	NA	NA	A96_9_L001_R1_001.fastq.gz	CIMDEC_Plate1_2019-Pl1-S-96	96	2019	Soil	Plaque_I	Healthy_forest	Forest	Healthy	A_balsamea_forest	J	St-Honore	Beauce	45.9544921	-70.8582454
B2	NA	NA	B2_9_L001_R1_001.fastq.gz	174-CIMDEC_Plate2_Soil_2021-08-11_B2	98	2019	Soil	Plaque_II	Diseased_plantation	Plantation	Diseased	A_balsamea	G	St-Honore	Beauce	45.938861	-70.856917
B3	NA	NA	B3_9_L001_R1_001.fastq.gz	174-CIMDEC_Plate2_Soil_2021-08-11_B3	99	2019	Soil	Plaque_II	Diseased_plantation	Plantation	Diseased	A_balsamea	G	St-Honore	Beauce	45.938861	-70.856917
B4	NA	NA	B4_9_L001_R1_001.fastq.gz	174-CIMDEC_Plate2_Soil_2021-08-11_B4	100	2019	Soil	Plaque_II	Diseased_plantation	Plantation	Diseased	A_balsamea	G	St-Honore	Beauce	45.938861	-70.856917
B6	NA	NA	B6_9_L001_R1_001.fastq.gz	174-CIMDEC_Plate2_Soil_2021-08-11_B6	102	2019	Soil	Plaque_II	Healthy_plantation	Plantation	Healthy	A_balsamea	G	St-Honore	Beauce	45.938861	-70.856917
B7	NA	NA	B7_9_L001_R1_001.fastq.gz	174-CIMDEC_Plate2_Soil_2021-08-11_B7	103	2019	Soil	Plaque_II	Healthy_plantation	Plantation	Healthy	A_balsamea	G	St-Honore	Beauce	45.938861	-70.856917
B8	NA	NA	B8_9_L001_R1_001.fastq.gz	174-CIMDEC_Plate2_Soil_2021-08-11_B8	104	2019	Soil	Plaque_II	Healthy_plantation	Plantation	Healthy	A_balsamea	G	St-Honore	Beauce	45.938861	-70.856917
B9	NA	NA	B9_9_L001_R1_001.fastq.gz	174-CIMDEC_Plate2_Soil_2021-08-11_B9	105	2019	Soil	Plaque_II	Healthy_forest	Forest	Healthy	A_balsamea_forest	G	St-Honore	Beauce	45.938861	-70.856917
B10	NA	NA	B10_9_L001_R1_001.fastq.gz	174-CIMDEC_Plate2_Soil_2021-08-11_B10	106	2019	Soil	Plaque_II	Healthy_forest	Forest	Healthy	A_balsamea_forest	G	St-Honore	Beauce	45.938861	-70.856917
B11	NA	NA	B11_9_L001_R1_001.fastq.gz	174-CIMDEC_Plate2_Soil_2021-08-11_B11	107	2019	Soil	Plaque_II	Healthy_forest	Forest	Healthy	A_balsamea_forest	G	St-Honore	Beauce	45.938861	-70.856917
B12	NA	NA	B12_9_L001_R1_001.fastq.gz	174-CIMDEC_Plate2_Soil_2021-08-11_B12	108	2019	Soil	Plaque_II	Healthy_forest	Forest	Healthy	A_balsamea_forest	G	St-Honore	Beauce	45.938861	-70.856917
B14	NA	NA	B14_9_L001_R1_001.fastq.gz	174-CIMDEC_Plate2_Soil_2021-08-11_B14	110	2019	Soil	Plaque_II	Diseased_plantation	Plantation	Diseased	A_balsamea	G	St-Honore	Beauce	45.938861	-70.856917
B15	NA	NA	B15_9_L001_R1_001.fastq.gz	174-CIMDEC_Plate2_Soil_2021-08-11_B15	111	2019	Soil	Plaque_II	Diseased_plantation	Plantation	Diseased	A_balsamea	G	St-Honore	Beauce	45.938861	-70.856917
B16	NA	NA	B16_9_L001_R1_001.fastq.gz	174-CIMDEC_Plate2_Soil_2021-08-11_B16	112	2019	Soil	Plaque_II	Diseased_plantation	Plantation	Diseased	A_balsamea	G	St-Honore	Beauce	45.938861	-70.856917
B17	NA	NA	B17_9_L001_R1_001.fastq.gz	174-CIMDEC_Plate2_Soil_2021-08-11_B17	113	2019	Soil	Plaque_II	Healthy_plantation	Plantation	Healthy	A_balsamea	G	St-Honore	Beauce	45.938861	-70.856917
B18	NA	NA	B18_9_L001_R1_001.fastq.gz	174-CIMDEC_Plate2_Soil_2021-08-11_B18	114	2019	Soil	Plaque_II	Healthy_plantation	Plantation	Healthy	A_balsamea	G	St-Honore	Beauce	45.938861	-70.856917
B19	NA	NA	B19_9_L001_R1_001.fastq.gz	174-CIMDEC_Plate2_Soil_2021-08-11_B19	115	2019	Soil	Plaque_II	Healthy_plantation	Plantation	Healthy	A_balsamea	G	St-Honore	Beauce	45.938861	-70.856917
B20	NA	NA	B20_9_L001_R1_001.fastq.gz	174-CIMDEC_Plate2_Soil_2021-08-11_B20	116	2019	Soil	Plaque_II	Healthy_plantation	Plantation	Healthy	A_balsamea	G	St-Honore	Beauce	45.938861	-70.856917
B22	NA	NA	B22_9_L001_R1_001.fastq.gz	174-CIMDEC_Plate2_Soil_2021-08-11_B22	118	2019	Soil	Plaque_II	Healthy_forest	Forest	Healthy	A_balsamea_forest	G	St-Honore	Beauce	45.938861	-70.856917
B23	NA	NA	B23_9_L001_R1_001.fastq.gz	174-CIMDEC_Plate2_Soil_2021-08-11_B23	119	2019	Soil	Plaque_II	Healthy_forest	Forest	Healthy	A_balsamea_forest	G	St-Honore	Beauce	45.938861	-70.856917
B24	NA	NA	B24_9_L001_R1_001.fastq.gz	174-CIMDEC_Plate2_Soil_2021-08-11_B24	120	2019	Soil	Plaque_II	Healthy_forest	Forest	Healthy	A_balsamea_forest	G	St-Honore	Beauce	45.938861	-70.856917
B25	NA	NA	B25_9_L001_R1_001.fastq.gz	174-CIMDEC_Plate2_Soil_2021-08-11_B25	121	2019	Soil	Plaque_II	Diseased_plantation	Plantation	Diseased	A_fraseri	CC	Hatley	Estrie	45.230506	-71.937717
B26	NA	NA	B26_9_L001_R1_001.fastq.gz	174-CIMDEC_Plate2_Soil_2021-08-11_B26	122	2019	Soil	Plaque_II	Diseased_plantation	Plantation	Diseased	A_fraseri	CC	Hatley	Estrie	45.230506	-71.937717
B27	NA	NA	B27_9_L001_R1_001.fastq.gz	174-CIMDEC_Plate2_Soil_2021-08-11_B27	123	2019	Soil	Plaque_II	Diseased_plantation	Plantation	Diseased	A_fraseri	CC	Hatley	Estrie	45.230506	-71.937717
B28	NA	NA	B28_9_L001_R1_001.fastq.gz	174-CIMDEC_Plate2_Soil_2021-08-11_B28	124	2019	Soil	Plaque_II	Diseased_plantation	Plantation	Diseased	A_fraseri	CC	Hatley	Estrie	45.230506	-71.937717
B29	NA	NA	B29_9_L001_R1_001.fastq.gz	174-CIMDEC_Plate2_Soil_2021-08-11_B29	125	2019	Soil	Plaque_II	Healthy_plantation	Plantation	Healthy	A_fraseri	CC	Hatley	Estrie	45.230506	-71.937717
B30	NA	NA	B30_9_L001_R1_001.fastq.gz	174-CIMDEC_Plate2_Soil_2021-08-11_B30	126	2019	Soil	Plaque_II	Healthy_plantation	Plantation	Healthy	A_fraseri	CC	Hatley	Estrie	45.230506	-71.937717
B31	NA	NA	B31_9_L001_R1_001.fastq.gz	174-CIMDEC_Plate2_Soil_2021-08-11_B31	127	2019	Soil	Plaque_II	Healthy_plantation	Plantation	Healthy	A_fraseri	CC	Hatley	Estrie	45.230506	-71.937717
B32	NA	NA	B32_9_L001_R1_001.fastq.gz	174-CIMDEC_Plate2_Soil_2021-08-11_B32	128	2019	Soil	Plaque_II	Healthy_plantation	Plantation	Healthy	A_fraseri	CC	Hatley	Estrie	45.230506	-71.937717
B33	NA	NA	B33_9_L001_R1_001.fastq.gz	174-CIMDEC_Plate2_Soil_2021-08-11_B33	129	2019	Soil	Plaque_II	Healthy_forest	Forest	Healthy	A_balsamea_forest	CC	Hatley	Estrie	45.230506	-71.937717
B34	NA	NA	B34_9_L001_R1_001.fastq.gz	174-CIMDEC_Plate2_Soil_2021-08-11_B34	130	2019	Soil	Plaque_II	Healthy_forest	Forest	Healthy	A_balsamea_forest	CC	Hatley	Estrie	45.230506	-71.937717
B35	NA	NA	B35_9_L001_R1_001.fastq.gz	174-CIMDEC_Plate2_Soil_2021-08-11_B35	131	2019	Soil	Plaque_II	Healthy_forest	Forest	Healthy	A_balsamea_forest	CC	Hatley	Estrie	45.230506	-71.937717
B36	NA	NA	B36_9_L001_R1_001.fastq.gz	174-CIMDEC_Plate2_Soil_2021-08-11_B36	132	2019	Soil	Plaque_II	Healthy_forest	Forest	Healthy	A_balsamea_forest	CC	Hatley	Estrie	45.230506	-71.937717
B37	NA	NA	B37_9_L001_R1_001.fastq.gz	174-CIMDEC_Plate2_Soil_2021-08-11_B37	133	2019	Soil	Plaque_II	Diseased_plantation	Plantation	Diseased	A_balsamea	DD	Barnston	Estrie	45.114804	-71.998998
B38	NA	NA	B38_9_L001_R1_001.fastq.gz	174-CIMDEC_Plate2_Soil_2021-08-11_B38	134	2019	Soil	Plaque_II	Diseased_plantation	Plantation	Diseased	A_balsamea	DD	Barnston	Estrie	45.114804	-71.998998
B39	NA	NA	B39_9_L001_R1_001.fastq.gz	174-CIMDEC_Plate2_Soil_2021-08-11_B39	135	2019	Soil	Plaque_II	Diseased_plantation	Plantation	Diseased	A_balsamea	DD	Barnston	Estrie	45.114804	-71.998998
B40	NA	NA	B40_9_L001_R1_001.fastq.gz	174-CIMDEC_Plate2_Soil_2021-08-11_B40	136	2019	Soil	Plaque_II	Diseased_plantation	Plantation	Diseased	A_balsamea	DD	Barnston	Estrie	45.114804	-71.998998
B41	NA	NA	B41_9_L001_R1_001.fastq.gz	174-CIMDEC_Plate2_Soil_2021-08-11_B41	137	2019	Soil	Plaque_II	Healthy_plantation	Plantation	Healthy	A_balsamea	DD	Barnston	Estrie	45.114804	-71.998998
B42	NA	NA	B42_9_L001_R1_001.fastq.gz	174-CIMDEC_Plate2_Soil_2021-08-11_B42	138	2019	Soil	Plaque_II	Healthy_plantation	Plantation	Healthy	A_balsamea	DD	Barnston	Estrie	45.114804	-71.998998
B43	NA	NA	B43_9_L001_R1_001.fastq.gz	174-CIMDEC_Plate2_Soil_2021-08-11_B43	139	2019	Soil	Plaque_II	Healthy_plantation	Plantation	Healthy	A_balsamea	DD	Barnston	Estrie	45.114804	-71.998998
B44	NA	NA	B44_9_L001_R1_001.fastq.gz	174-CIMDEC_Plate2_Soil_2021-08-11_B44	140	2019	Soil	Plaque_II	Healthy_plantation	Plantation	Healthy	A_balsamea	DD	Barnston	Estrie	45.114804	-71.998998
B45	NA	NA	B45_9_L001_R1_001.fastq.gz	174-CIMDEC_Plate2_Soil_2021-08-11_B45	141	2019	Soil	Plaque_II	Healthy_forest	Forest	Healthy	A_balsamea_forest	DD	Barnston	Estrie	45.114804	-71.998998
B46	NA	NA	B46_9_L001_R1_001.fastq.gz	174-CIMDEC_Plate2_Soil_2021-08-11_B46	142	2019	Soil	Plaque_II	Healthy_forest	Forest	Healthy	A_balsamea_forest	DD	Barnston	Estrie	45.114804	-71.998998
B47	NA	NA	B47_9_L001_R1_001.fastq.gz	174-CIMDEC_Plate2_Soil_2021-08-11_B47	143	2019	Soil	Plaque_II	Healthy_forest	Forest	Healthy	A_balsamea_forest	DD	Barnston	Estrie	45.114804	-71.998998
B48	NA	NA	B48_9_L001_R1_001.fastq.gz	174-CIMDEC_Plate2_Soil_2021-08-11_B48	144	2019	Soil	Plaque_II	Healthy_forest	Forest	Healthy	A_balsamea_forest	DD	Barnston	Estrie	45.114804	-71.998998
B49	NA	NA	B49_9_L001_R1_001.fastq.gz	174-CIMDEC_Plate2_Soil_2021-08-11_B49	145	2019	Soil	Plaque_II	Diseased_plantation	Plantation	Diseased	A_fraseri	EE	Stanstead	Estrie	45.036552	-72.021969
B50	NA	NA	B50_9_L001_R1_001.fastq.gz	174-CIMDEC_Plate2_Soil_2021-08-11_B50	146	2019	Soil	Plaque_II	Diseased_plantation	Plantation	Diseased	A_fraseri	EE	Stanstead	Estrie	45.036552	-72.021969
B51	NA	NA	B51_9_L001_R1_001.fastq.gz	174-CIMDEC_Plate2_Soil_2021-08-11_B51	147	2019	Soil	Plaque_II	Diseased_plantation	Plantation	Diseased	A_fraseri	EE	Stanstead	Estrie	45.036552	-72.021969
B52	NA	NA	B52_9_L001_R1_001.fastq.gz	174-CIMDEC_Plate2_Soil_2021-08-11_B52	148	2019	Soil	Plaque_II	Diseased_plantation	Plantation	Diseased	A_fraseri	EE	Stanstead	Estrie	45.036552	-72.021969
B53	NA	NA	B53_9_L001_R1_001.fastq.gz	174-CIMDEC_Plate2_Soil_2021-08-11_B53	149	2019	Soil	Plaque_II	Healthy_plantation	Plantation	Healthy	A_fraseri	EE	Stanstead	Estrie	45.036552	-72.021969
B54	NA	NA	B54_9_L001_R1_001.fastq.gz	174-CIMDEC_Plate2_Soil_2021-08-11_B54	150	2019	Soil	Plaque_II	Healthy_plantation	Plantation	Healthy	A_fraseri	EE	Stanstead	Estrie	45.036552	-72.021969
B55	NA	NA	B55_9_L001_R1_001.fastq.gz	174-CIMDEC_Plate2_Soil_2021-08-11_B55	151	2019	Soil	Plaque_II	Healthy_plantation	Plantation	Healthy	A_fraseri	EE	Stanstead	Estrie	45.036552	-72.021969
B56	NA	NA	B56_9_L001_R1_001.fastq.gz	174-CIMDEC_Plate2_Soil_2021-08-11_B56	152	2019	Soil	Plaque_II	Healthy_plantation	Plantation	Healthy	A_fraseri	EE	Stanstead	Estrie	45.036552	-72.021969
B57	NA	NA	B57_9_L001_R1_001.fastq.gz	174-CIMDEC_Plate2_Soil_2021-08-11_B57	153	2019	Soil	Plaque_II	Healthy_forest	Forest	Healthy	A_balsamea_forest	EE	Stanstead	Estrie	45.036552	-72.021969
B59	NA	NA	B59_9_L001_R1_001.fastq.gz	174-CIMDEC_Plate2_Soil_2021-08-11_B59	155	2019	Soil	Plaque_II	Healthy_forest	Forest	Healthy	A_balsamea_forest	EE	Stanstead	Estrie	45.036552	-72.021969
B60	NA	NA	B60_9_L001_R1_001.fastq.gz	174-CIMDEC_Plate2_Soil_2021-08-11_B60	156	2019	Soil	Plaque_II	Healthy_forest	Forest	Healthy	A_balsamea_forest	EE	Stanstead	Estrie	45.036552	-72.021969
B61	NA	NA	B61_9_L001_R1_001.fastq.gz	174-CIMDEC_Plate2_Soil_2021-08-11_B61	157	2019	Soil	Plaque_II	Diseased_plantation	Plantation	Diseased	A_balsamea	BB	Coaticook	Estrie	45.063416	-71.875822
B62	NA	NA	B62_9_L001_R1_001.fastq.gz	174-CIMDEC_Plate2_Soil_2021-08-11_B62	158	2019	Soil	Plaque_II	Diseased_plantation	Plantation	Diseased	A_balsamea	BB	Coaticook	Estrie	45.063416	-71.875822
B63	NA	NA	B63_9_L001_R1_001.fastq.gz	174-CIMDEC_Plate2_Soil_2021-08-11_B63	159	2019	Soil	Plaque_II	Diseased_plantation	Plantation	Diseased	A_balsamea	BB	Coaticook	Estrie	45.063416	-71.875822
B64	NA	NA	B64_9_L001_R1_001.fastq.gz	174-CIMDEC_Plate2_Soil_2021-08-11_B64	160	2019	Soil	Plaque_II	Diseased_plantation	Plantation	Diseased	A_balsamea	BB	Coaticook	Estrie	45.063416	-71.875822
B65	NA	NA	B65_9_L001_R1_001.fastq.gz	174-CIMDEC_Plate2_Soil_2021-08-11_B65	161	2019	Soil	Plaque_II	Healthy_plantation	Plantation	Healthy	A_balsamea	BB	Coaticook	Estrie	45.063416	-71.875822
B66	NA	NA	B66_9_L001_R1_001.fastq.gz	174-CIMDEC_Plate2_Soil_2021-08-11_B66	162	2019	Soil	Plaque_II	Healthy_plantation	Plantation	Healthy	A_balsamea	BB	Coaticook	Estrie	45.063416	-71.875822
B67	NA	NA	B67_9_L001_R1_001.fastq.gz	174-CIMDEC_Plate2_Soil_2021-08-11_B67	163	2019	Soil	Plaque_II	Healthy_plantation	Plantation	Healthy	A_balsamea	BB	Coaticook	Estrie	45.063416	-71.875822
B68	NA	NA	B68_9_L001_R1_001.fastq.gz	174-CIMDEC_Plate2_Soil_2021-08-11_B68	164	2019	Soil	Plaque_II	Healthy_plantation	Plantation	Healthy	A_balsamea	BB	Coaticook	Estrie	45.063416	-71.875822
B69	NA	NA	B69_9_L001_R1_001.fastq.gz	174-CIMDEC_Plate2_Soil_2021-08-11_B69	165	2019	Soil	Plaque_II	Healthy_forest	Forest	Healthy	A_balsamea_forest	BB	Coaticook	Estrie	45.063416	-71.875822
B70	NA	NA	B70_9_L001_R1_001.fastq.gz	174-CIMDEC_Plate2_Soil_2021-08-11_B70	166	2019	Soil	Plaque_II	Healthy_forest	Forest	Healthy	A_balsamea_forest	BB	Coaticook	Estrie	45.063416	-71.875822
B71	NA	NA	B71_9_L001_R1_001.fastq.gz	174-CIMDEC_Plate2_Soil_2021-08-11_B71	167	2019	Soil	Plaque_II	Healthy_forest	Forest	Healthy	A_balsamea_forest	BB	Coaticook	Estrie	45.063416	-71.875822
B72	NA	NA	B72_9_L001_R1_001.fastq.gz	174-CIMDEC_Plate2_Soil_2021-08-11_B72	168	2019	Soil	Plaque_II	Healthy_forest	Forest	Healthy	A_balsamea_forest	BB	Coaticook	Estrie	45.063416	-71.875822
B73	NA	NA	B73_9_L001_R1_001.fastq.gz	174-CIMDEC_Plate2_Soil_2021-08-11_B73	169	2019	Soil	Plaque_II	Diseased_plantation	Plantation	Diseased	A_fraseri	Z	Compton	Estrie	45.230306	-71.764462
B74	NA	NA	B74_9_L001_R1_001.fastq.gz	174-CIMDEC_Plate2_Soil_2021-08-11_B74	170	2019	Soil	Plaque_II	Diseased_plantation	Plantation	Diseased	A_fraseri	Z	Compton	Estrie	45.230306	-71.764462
B75	NA	NA	B75_9_L001_R1_001.fastq.gz	174-CIMDEC_Plate2_Soil_2021-08-11_B75	171	2019	Soil	Plaque_II	Diseased_plantation	Plantation	Diseased	A_fraseri	Z	Compton	Estrie	45.230306	-71.764462
B76	NA	NA	B76_9_L001_R1_001.fastq.gz	174-CIMDEC_Plate2_Soil_2021-08-11_B76	172	2019	Soil	Plaque_II	Diseased_plantation	Plantation	Diseased	A_fraseri	Z	Compton	Estrie	45.230306	-71.764462
B77	NA	NA	B77_9_L001_R1_001.fastq.gz	174-CIMDEC_Plate2_Soil_2021-08-11_B77	173	2019	Soil	Plaque_II	Healthy_plantation	Plantation	Healthy	A_fraseri	Z	Compton	Estrie	45.230306	-71.764462
B78	NA	NA	B78_9_L001_R1_001.fastq.gz	174-CIMDEC_Plate2_Soil_2021-08-11_B78	174	2019	Soil	Plaque_II	Healthy_plantation	Plantation	Healthy	A_fraseri	Z	Compton	Estrie	45.230306	-71.764462
B79	NA	NA	B79_9_L001_R1_001.fastq.gz	174-CIMDEC_Plate2_Soil_2021-08-11_B79	175	2019	Soil	Plaque_II	Healthy_plantation	Plantation	Healthy	A_fraseri	Z	Compton	Estrie	45.230306	-71.764462
B80	NA	NA	B80_9_L001_R1_001.fastq.gz	174-CIMDEC_Plate2_Soil_2021-08-11_B80	176	2019	Soil	Plaque_II	Healthy_plantation	Plantation	Healthy	A_fraseri	Z	Compton	Estrie	45.230306	-71.764462
B81	NA	NA	B81_9_L001_R1_001.fastq.gz	174-CIMDEC_Plate2_Soil_2021-08-11_B81	177	2019	Soil	Plaque_II	Healthy_forest	Forest	Healthy	A_balsamea_forest	Z	Compton	Estrie	45.230306	-71.764462
B82	NA	NA	B82_9_L001_R1_001.fastq.gz	174-CIMDEC_Plate2_Soil_2021-08-11_B82	178	2019	Soil	Plaque_II	Healthy_forest	Forest	Healthy	A_balsamea_forest	Z	Compton	Estrie	45.230306	-71.764462
B83	NA	NA	B83_9_L001_R1_001.fastq.gz	174-CIMDEC_Plate2_Soil_2021-08-11_B83	179	2019	Soil	Plaque_II	Healthy_forest	Forest	Healthy	A_balsamea_forest	Z	Compton	Estrie	45.230306	-71.764462
B84	NA	NA	B84_9_L001_R1_001.fastq.gz	174-CIMDEC_Plate2_Soil_2021-08-11_B84	180	2019	Soil	Plaque_II	Healthy_forest	Forest	Healthy	A_balsamea_forest	Z	Compton	Estrie	45.230306	-71.764462
B85	NA	NA	B85_9_L001_R1_001.fastq.gz	174-CIMDEC_Plate2_Soil_2021-08-11_B85	181	2019	Soil	Plaque_II	Diseased_plantation	Plantation	Diseased	A_balsamea	X	Saint-Malo	Estrie	45.172889	-71.487605
B86	NA	NA	B86_9_L001_R1_001.fastq.gz	174-CIMDEC_Plate2_Soil_2021-08-11_B86	182	2019	Soil	Plaque_II	Diseased_plantation	Plantation	Diseased	A_balsamea	X	Saint-Malo	Estrie	45.172889	-71.487605
B87	NA	NA	B87_9_L001_R1_001.fastq.gz	174-CIMDEC_Plate2_Soil_2021-08-11_B87	183	2019	Soil	Plaque_II	Diseased_plantation	Plantation	Diseased	A_balsamea	X	Saint-Malo	Estrie	45.172889	-71.487605
B88	NA	NA	B88_9_L001_R1_001.fastq.gz	174-CIMDEC_Plate2_Soil_2021-08-11_B88	184	2019	Soil	Plaque_II	Diseased_plantation	Plantation	Diseased	A_balsamea	X	Saint-Malo	Estrie	45.172889	-71.487605
B89	NA	NA	B89_9_L001_R1_001.fastq.gz	174-CIMDEC_Plate2_Soil_2021-08-11_B89	185	2019	Soil	Plaque_II	Healthy_plantation	Plantation	Healthy	A_balsamea	X	Saint-Malo	Estrie	45.172889	-71.487605
B90	NA	NA	B90_9_L001_R1_001.fastq.gz	174-CIMDEC_Plate2_Soil_2021-08-11_B90	186	2019	Soil	Plaque_II	Healthy_plantation	Plantation	Healthy	A_balsamea	X	Saint-Malo	Estrie	45.172889	-71.487605
B91	NA	NA	B91_9_L001_R1_001.fastq.gz	174-CIMDEC_Plate2_Soil_2021-08-11_B91	187	2019	Soil	Plaque_II	Healthy_plantation	Plantation	Healthy	A_balsamea	X	Saint-Malo	Estrie	45.172889	-71.487605
B92	NA	NA	B92_9_L001_R1_001.fastq.gz	174-CIMDEC_Plate2_Soil_2021-08-11_B92	188	2019	Soil	Plaque_II	Healthy_plantation	Plantation	Healthy	A_balsamea	X	Saint-Malo	Estrie	45.172889	-71.487605
B93	NA	NA	B93_9_L001_R1_001.fastq.gz	174-CIMDEC_Plate2_Soil_2021-08-11_B93	189	2019	Soil	Plaque_II	Healthy_forest	Forest	Healthy	A_balsamea_forest	X	Saint-Malo	Estrie	45.172889	-71.487605
B94	NA	NA	B94_9_L001_R1_001.fastq.gz	174-CIMDEC_Plate2_Soil_2021-08-11_B94	190	2019	Soil	Plaque_II	Healthy_forest	Forest	Healthy	A_balsamea_forest	X	Saint-Malo	Estrie	45.172889	-71.487605
B95	NA	NA	B95_9_L001_R1_001.fastq.gz	174-CIMDEC_Plate2_Soil_2021-08-11_B95	191	2019	Soil	Plaque_II	Healthy_forest	Forest	Healthy	A_balsamea_forest	X	Saint-Malo	Estrie	45.172889	-71.487605
C49	NA	NA	C49_9_L001_R1_001.fastq.gz	181-CIMDEC_2019_Rhodo-Soil_Plate3_C49.fastq	193	2019	Soil	Plaque_III	Diseased_plantation	Plantation	Diseased	A_balsamea	AA	Sherbrooke	Estrie	45.355868	-71.829743
C50	NA	NA	C50_9_L001_R1_001.fastq.gz	181-CIMDEC_2019_Rhodo-Soil_Plate3_C50.fastq	194	2019	Soil	Plaque_III	Diseased_plantation	Plantation	Diseased	A_balsamea	AA	Sherbrooke	Estrie	45.355868	-71.829743
C51	NA	NA	C51_9_L001_R1_001.fastq.gz	181-CIMDEC_2019_Rhodo-Soil_Plate3_C51.fastq	195	2019	Soil	Plaque_III	Diseased_plantation	Plantation	Diseased	A_balsamea	AA	Sherbrooke	Estrie	45.355868	-71.829743
C52	NA	NA	C52_9_L001_R1_001.fastq.gz	181-CIMDEC_2019_Rhodo-Soil_Plate3_C52.fastq	196	2019	Soil	Plaque_III	Diseased_plantation	Plantation	Diseased	A_balsamea	AA	Sherbrooke	Estrie	45.355868	-71.829743
C55	NA	NA	C55_9_L001_R1_001.fastq.gz	181-CIMDEC_2019_Rhodo-Soil_Plate3_C55.fastq	199	2019	Soil	Plaque_III	Healthy_plantation	Plantation	Healthy	A_balsamea	AA	Sherbrooke	Estrie	45.355868	-71.829743
C56	NA	NA	C56_9_L001_R1_001.fastq.gz	181-CIMDEC_2019_Rhodo-Soil_Plate3_C56.fastq	200	2019	Soil	Plaque_III	Healthy_plantation	Plantation	Healthy	A_balsamea	AA	Sherbrooke	Estrie	45.355868	-71.829743
C57	NA	NA	C57_9_L001_R1_001.fastq.gz	181-CIMDEC_2019_Rhodo-Soil_Plate3_C57.fastq	201	2019	Soil	Plaque_III	Healthy_forest	Forest	Healthy	A_balsamea_forest	AA	Sherbrooke	Estrie	45.355868	-71.829743
C58	NA	NA	C58_9_L001_R1_001.fastq.gz	181-CIMDEC_2019_Rhodo-Soil_Plate3_C58.fastq	202	2019	Soil	Plaque_III	Healthy_forest	Forest	Healthy	A_balsamea_forest	AA	Sherbrooke	Estrie	45.355868	-71.829743
C59	NA	NA	C59_9_L001_R1_001.fastq.gz	181-CIMDEC_2019_Rhodo-Soil_Plate3_C59.fastq	203	2019	Soil	Plaque_III	Healthy_forest	Forest	Healthy	A_balsamea_forest	AA	Sherbrooke	Estrie	45.355868	-71.829743
C60	NA	NA	C60_9_L001_R1_001.fastq.gz	181-CIMDEC_2019_Rhodo-Soil_Plate3_C60.fastq	204	2019	Soil	Plaque_III	Healthy_forest	Forest	Healthy	A_balsamea_forest	AA	Sherbrooke	Estrie	45.355868	-71.829743
C64	NA	NA	C64_9_L001_R1_001.fastq.gz	181-CIMDEC_2019_Rhodo-Soil_Plate3_C64.fastq	208	2019	Soil	Plaque_III	Diseased_plantation	Plantation	Diseased	A_balsamea	Y	Cookshire	Estrie	45.373306	-71.69727
C69	NA	NA	C69_9_L001_R1_001.fastq.gz	181-CIMDEC_2019_Rhodo-Soil_Plate3_C69.fastq	213	2019	Soil	Plaque_III	Healthy_forest	Forest	Healthy	A_balsamea_forest	Y	Cookshire	Estrie	45.373306	-71.69727
C70	NA	NA	C70_9_L001_R1_001.fastq.gz	181-CIMDEC_2019_Rhodo-Soil_Plate3_C70.fastq	214	2019	Soil	Plaque_III	Healthy_forest	Forest	Healthy	A_balsamea_forest	Y	Cookshire	Estrie	45.373306	-71.69727
C71	NA	NA	C71_9_L001_R1_001.fastq.gz	181-CIMDEC_2019_Rhodo-Soil_Plate3_C71.fastq	215	2019	Soil	Plaque_III	Healthy_forest	Forest	Healthy	A_balsamea_forest	Y	Cookshire	Estrie	45.373306	-71.69727
C72	NA	NA	C72_9_L001_R1_001.fastq.gz	181-CIMDEC_2019_Rhodo-Soil_Plate3_C72.fastq	216	2019	Soil	Plaque_III	Healthy_forest	Forest	Healthy	A_balsamea_forest	Y	Cookshire	Estrie	45.373306	-71.69727
C74	NA	NA	C74_9_L001_R1_001.fastq.gz	181-CIMDEC_2019_Rhodo-Soil_Plate3_C74.fastq	218	2019	Soil	Plaque_III	Diseased_plantation	Plantation	Diseased	A_balsamea	T	Stornoway	Beauce	45.674133	-71.14798
C76	NA	NA	C76_9_L001_R1_001.fastq.gz	181-CIMDEC_2019_Rhodo-Soil_Plate3_C76.fastq	220	2019	Soil	Plaque_III	Diseased_plantation	Plantation	Diseased	A_balsamea	T	Stornoway	Beauce	45.674133	-71.14798
C77	NA	NA	C77_9_L001_R1_001.fastq.gz	181-CIMDEC_2019_Rhodo-Soil_Plate3_C77.fastq	221	2019	Soil	Plaque_III	Healthy_plantation	Plantation	Healthy	A_balsamea	T	Stornoway	Beauce	45.674133	-71.14798
C78	NA	NA	C78_9_L001_R1_001.fastq.gz	181-CIMDEC_2019_Rhodo-Soil_Plate3_C78.fastq	222	2019	Soil	Plaque_III	Healthy_plantation	Plantation	Healthy	A_balsamea	T	Stornoway	Beauce	45.674133	-71.14798
C79	NA	NA	C79_9_L001_R1_001.fastq.gz	181-CIMDEC_2019_Rhodo-Soil_Plate3_C79.fastq	223	2019	Soil	Plaque_III	Healthy_plantation	Plantation	Healthy	A_balsamea	T	Stornoway	Beauce	45.674133	-71.14798
C81	NA	NA	C81_9_L001_R1_001.fastq.gz	181-CIMDEC_2019_Rhodo-Soil_Plate3_C81.fastq	225	2019	Soil	Plaque_III	Healthy_forest	Forest	Healthy	A_balsamea_forest	T	Stornoway	Beauce	45.674133	-71.14798
C84	NA	NA	C84_9_L001_R1_001.fastq.gz	181-CIMDEC_2019_Rhodo-Soil_Plate3_C84.fastq	228	2019	Soil	Plaque_III	Healthy_forest	Forest	Healthy	A_balsamea_forest	T	Stornoway	Beauce	45.674133	-71.14798
C85	NA	NA	C85_9_L001_R1_001.fastq.gz	181-CIMDEC_2019_Rhodo-Soil_Plate3_C85.fastq	229	2019	Soil	Plaque_III	Diseased_plantation	Plantation	Diseased	A_fraseri	P	Courcelles	Beauce	45.902924	-71.023241
C86	NA	NA	C86_9_L001_R1_001.fastq.gz	181-CIMDEC_2019_Rhodo-Soil_Plate3_C86.fastq	230	2019	Soil	Plaque_III	Diseased_plantation	Plantation	Diseased	A_fraseri	P	Courcelles	Beauce	45.902924	-71.023241
C87	NA	NA	C87_9_L001_R1_001.fastq.gz	181-CIMDEC_2019_Rhodo-Soil_Plate3_C87.fastq	231	2019	Soil	Plaque_III	Diseased_plantation	Plantation	Diseased	A_fraseri	P	Courcelles	Beauce	45.902924	-71.023241
C90	NA	NA	C90_9_L001_R1_001.fastq.gz	181-CIMDEC_2019_Rhodo-Soil_Plate3_C90.fastq	234	2019	Soil	Plaque_III	Healthy_plantation	Plantation	Healthy	A_fraseri	P	Courcelles	Beauce	45.902924	-71.023241
C93	NA	NA	C93_9_L001_R1_001.fastq.gz	181-CIMDEC_2019_Rhodo-Soil_Plate3_C93.fastq	237	2019	Soil	Plaque_III	Healthy_forest	Forest	Healthy	A_balsamea_forest	P	Courcelles	Beauce	45.902924	-71.023241
C94	NA	NA	C94_9_L001_R1_001.fastq.gz	181-CIMDEC_2019_Rhodo-Soil_Plate3_C94.fastq	238	2019	Soil	Plaque_III	Healthy_forest	Forest	Healthy	A_balsamea_forest	P	Courcelles	Beauce	45.902924	-71.023241
C95	NA	NA	C95_9_L001_R1_001.fastq.gz	181-CIMDEC_2019_Rhodo-Soil_Plate3_C95.fastq	239	2019	Soil	Plaque_III	Healthy_forest	Forest	Healthy	A_balsamea_forest	P	Courcelles	Beauce	45.902924	-71.023241
C96	NA	NA	C96_9_L001_R1_001.fastq.gz	181-CIMDEC_2019_Rhodo-Soil_Plate3_C96.fastq	240	2019	Soil	Plaque_III	Healthy_forest	Forest	Healthy	A_balsamea_forest	P	Courcelles	Beauce	45.902924	-71.023241
D1	NA	NA	D1_9_L001_R1_001.fastq.gz	199-CIMDEC_2020_Soil_Plate1_D1.fastq	241	2020	Soil	Plaque_I	Diseased_plantation	Plantation	Diseased	A_balsamea	D	Shenley	Beauce	45.955	-70.82834
D2	NA	NA	D2_9_L001_R1_001.fastq.gz	199-CIMDEC_2020_Soil_Plate1_D2.fastq	242	2020	Soil	Plaque_I	Diseased_plantation	Plantation	Diseased	A_balsamea	D	Shenley	Beauce	45.955	-70.82834
D3	NA	NA	D3_9_L001_R1_001.fastq.gz	199-CIMDEC_2020_Soil_Plate1_D3.fastq	243	2020	Soil	Plaque_I	Diseased_plantation	Plantation	Diseased	A_balsamea	D	Shenley	Beauce	45.955	-70.82834
D4	NA	NA	D4_9_L001_R1_001.fastq.gz	199-CIMDEC_2020_Soil_Plate1_D4.fastq	244	2020	Soil	Plaque_I	Diseased_plantation	Plantation	Diseased	A_balsamea	D	Shenley	Beauce	45.955	-70.82834
D5	NA	NA	D5_9_L001_R1_001.fastq.gz	199-CIMDEC_2020_Soil_Plate1_D5.fastq	245	2020	Soil	Plaque_I	Healthy_plantation	Plantation	Healthy	A_balsamea	D	Shenley	Beauce	45.955	-70.82834
D6	NA	NA	D6_9_L001_R1_001.fastq.gz	199-CIMDEC_2020_Soil_Plate1_D6.fastq	246	2020	Soil	Plaque_I	Healthy_plantation	Plantation	Healthy	A_balsamea	D	Shenley	Beauce	45.955	-70.82834
D7	NA	NA	D7_9_L001_R1_001.fastq.gz	199-CIMDEC_2020_Soil_Plate1_D7.fastq	247	2020	Soil	Plaque_I	Healthy_plantation	Plantation	Healthy	A_balsamea	D	Shenley	Beauce	45.955	-70.82834
D8	NA	NA	D8_9_L001_R1_001.fastq.gz	199-CIMDEC_2020_Soil_Plate1_D8.fastq	248	2020	Soil	Plaque_I	Healthy_plantation	Plantation	Healthy	A_balsamea	D	Shenley	Beauce	45.955	-70.82834
D9	NA	NA	D9_9_L001_R1_001.fastq.gz	199-CIMDEC_2020_Soil_Plate1_D9.fastq	249	2020	Soil	Plaque_I	Healthy_forest	Forest	Healthy	A_balsamea_forest	D	Shenley	Beauce	45.955	-70.82834
D11	NA	NA	D11_9_L001_R1_001.fastq.gz	199-CIMDEC_2020_Soil_Plate1_D11.fastq	251	2020	Soil	Plaque_I	Healthy_forest	Forest	Healthy	A_balsamea_forest	D	Shenley	Beauce	45.955	-70.82834
D12	NA	NA	D12_9_L001_R1_001.fastq.gz	199-CIMDEC_2020_Soil_Plate1_D12.fastq	252	2020	Soil	Plaque_I	Healthy_forest	Forest	Healthy	A_balsamea_forest	D	Shenley	Beauce	45.955	-70.82834
D13	NA	NA	D13_9_L001_R1_001.fastq.gz	199-CIMDEC_2020_Soil_Plate1_D13.fastq	253	2020	Soil	Plaque_I	Diseased_plantation	Plantation	Diseased	A_fraseri	M	St-Ephrem	Beauce	46.02861	-70.87861
D14	NA	NA	D14_9_L001_R1_001.fastq.gz	199-CIMDEC_2020_Soil_Plate1_D14.fastq	254	2020	Soil	Plaque_I	Diseased_plantation	Plantation	Diseased	A_fraseri	M	St-Ephrem	Beauce	46.02861	-70.87861
D15	NA	NA	D15_9_L001_R1_001.fastq.gz	199-CIMDEC_2020_Soil_Plate1_D15.fastq	255	2020	Soil	Plaque_I	Diseased_plantation	Plantation	Diseased	A_fraseri	M	St-Ephrem	Beauce	46.02861	-70.87861
D22	NA	NA	D22_9_L001_R1_001.fastq.gz	199-CIMDEC_2020_Soil_Plate1_D22.fastq	262	2020	Soil	Plaque_I	Healthy_forest	Forest	Healthy	A_balsamea_forest	M	St-Ephrem	Beauce	46.02861	-70.87861
D23	NA	NA	D23_9_L001_R1_001.fastq.gz	199-CIMDEC_2020_Soil_Plate1_D23.fastq	263	2020	Soil	Plaque_I	Healthy_forest	Forest	Healthy	A_balsamea_forest	M	St-Ephrem	Beauce	46.02861	-70.87861
D24	NA	NA	D24_9_L001_R1_001.fastq.gz	199-CIMDEC_2020_Soil_Plate1_D24.fastq	264	2020	Soil	Plaque_I	Healthy_forest	Forest	Healthy	A_balsamea_forest	M	St-Ephrem	Beauce	46.02861	-70.87861
D25	NA	NA	D25_9_L001_R1_001.fastq.gz	199-CIMDEC_2020_Soil_Plate1_D25.fastq	265	2020	Soil	Plaque_I	Diseased_plantation	Plantation	Diseased	A_fraseri	L	St-Ephrem	Beauce	46.01888	-70.87527
D26	NA	NA	D26_9_L001_R1_001.fastq.gz	199-CIMDEC_2020_Soil_Plate1_D26.fastq	266	2020	Soil	Plaque_I	Diseased_plantation	Plantation	Diseased	A_fraseri	L	St-Ephrem	Beauce	46.01888	-70.87527
D27	NA	NA	D27_9_L001_R1_001.fastq.gz	199-CIMDEC_2020_Soil_Plate1_D27.fastq	267	2020	Soil	Plaque_I	Diseased_plantation	Plantation	Diseased	A_fraseri	L	St-Ephrem	Beauce	46.01888	-70.87527
D28	NA	NA	D28_9_L001_R1_001.fastq.gz	199-CIMDEC_2020_Soil_Plate1_D28.fastq	268	2020	Soil	Plaque_I	Diseased_plantation	Plantation	Diseased	A_fraseri	L	St-Ephrem	Beauce	46.01888	-70.87527
D29	NA	NA	D29_9_L001_R1_001.fastq.gz	199-CIMDEC_2020_Soil_Plate1_D29.fastq	269	2020	Soil	Plaque_I	Healthy_plantation	Plantation	Healthy	A_fraseri	L	St-Ephrem	Beauce	46.01888	-70.87527
D30	NA	NA	D30_9_L001_R1_001.fastq.gz	199-CIMDEC_2020_Soil_Plate1_D30.fastq	270	2020	Soil	Plaque_I	Healthy_plantation	Plantation	Healthy	A_fraseri	L	St-Ephrem	Beauce	46.01888	-70.87527
D31	NA	NA	D31_9_L001_R1_001.fastq.gz	199-CIMDEC_2020_Soil_Plate1_D31.fastq	271	2020	Soil	Plaque_I	Healthy_plantation	Plantation	Healthy	A_fraseri	L	St-Ephrem	Beauce	46.01888	-70.87527
D32	NA	NA	D32_9_L001_R1_001.fastq.gz	199-CIMDEC_2020_Soil_Plate1_D32.fastq	272	2020	Soil	Plaque_I	Healthy_plantation	Plantation	Healthy	A_fraseri	L	St-Ephrem	Beauce	46.01888	-70.87527
D33	NA	NA	D33_9_L001_R1_001.fastq.gz	199-CIMDEC_2020_Soil_Plate1_D33.fastq	273	2020	Soil	Plaque_I	Healthy_forest	Forest	Healthy	A_balsamea_forest	L	St-Ephrem	Beauce	46.01888	-70.87527
D34	NA	NA	D34_9_L001_R1_001.fastq.gz	199-CIMDEC_2020_Soil_Plate1_D34.fastq	274	2020	Soil	Plaque_I	Healthy_forest	Forest	Healthy	A_balsamea_forest	L	St-Ephrem	Beauce	46.01888	-70.87527
D35	NA	NA	D35_9_L001_R1_001.fastq.gz	199-CIMDEC_2020_Soil_Plate1_D35.fastq	275	2020	Soil	Plaque_I	Healthy_forest	Forest	Healthy	A_balsamea_forest	L	St-Ephrem	Beauce	46.01888	-70.87527
D36	NA	NA	D36_9_L001_R1_001.fastq.gz	199-CIMDEC_2020_Soil_Plate1_D36.fastq	276	2020	Soil	Plaque_I	Healthy_forest	Forest	Healthy	A_balsamea_forest	L	St-Ephrem	Beauce	46.01888	-70.87527
D37	NA	NA	D37_9_L001_R1_001.fastq.gz	199-CIMDEC_2020_Soil_Plate1_D37.fastq	277	2020	Soil	Plaque_I	Diseased_plantation	Plantation	Diseased	A_balsamea	B	Shenley	Beauce	45.96583	-70.79666
D38	NA	NA	D38_9_L001_R1_001.fastq.gz	199-CIMDEC_2020_Soil_Plate1_D38.fastq	278	2020	Soil	Plaque_I	Diseased_plantation	Plantation	Diseased	A_balsamea	B	Shenley	Beauce	45.96583	-70.79666
D39	NA	NA	D39_9_L001_R1_001.fastq.gz	199-CIMDEC_2020_Soil_Plate1_D39.fastq	279	2020	Soil	Plaque_I	Diseased_plantation	Plantation	Diseased	A_balsamea	B	Shenley	Beauce	45.96583	-70.79666
D40	NA	NA	D40_9_L001_R1_001.fastq.gz	199-CIMDEC_2020_Soil_Plate1_D40.fastq	280	2020	Soil	Plaque_I	Diseased_plantation	Plantation	Diseased	A_balsamea	B	Shenley	Beauce	45.96583	-70.79666
D42	NA	NA	D42_9_L001_R1_001.fastq.gz	199-CIMDEC_2020_Soil_Plate1_D42.fastq	282	2020	Soil	Plaque_I	Healthy_plantation	Plantation	Healthy	A_balsamea	B	Shenley	Beauce	45.96583	-70.79666
D43	NA	NA	D43_9_L001_R1_001.fastq.gz	199-CIMDEC_2020_Soil_Plate1_D43.fastq	283	2020	Soil	Plaque_I	Healthy_plantation	Plantation	Healthy	A_balsamea	B	Shenley	Beauce	45.96583	-70.79666
D44	NA	NA	D44_9_L001_R1_001.fastq.gz	199-CIMDEC_2020_Soil_Plate1_D44.fastq	284	2020	Soil	Plaque_I	Healthy_plantation	Plantation	Healthy	A_balsamea	B	Shenley	Beauce	45.96583	-70.79666
D45	NA	NA	D45_9_L001_R1_001.fastq.gz	199-CIMDEC_2020_Soil_Plate1_D45.fastq	285	2020	Soil	Plaque_I	Healthy_forest	Forest	Healthy	A_balsamea_forest	B	Shenley	Beauce	45.96583	-70.79666
D46	NA	NA	D46_9_L001_R1_001.fastq.gz	199-CIMDEC_2020_Soil_Plate1_D46.fastq	286	2020	Soil	Plaque_I	Healthy_forest	Forest	Healthy	A_balsamea_forest	B	Shenley	Beauce	45.96583	-70.79666
D47	NA	NA	D47_9_L001_R1_001.fastq.gz	199-CIMDEC_2020_Soil_Plate1_D47.fastq	287	2020	Soil	Plaque_I	Healthy_forest	Forest	Healthy	A_balsamea_forest	B	Shenley	Beauce	45.96583	-70.79666
D48	NA	NA	D48_9_L001_R1_001.fastq.gz	199-CIMDEC_2020_Soil_Plate1_D48.fastq	288	2020	Soil	Plaque_I	Healthy_forest	Forest	Healthy	A_balsamea_forest	B	Shenley	Beauce	45.96583	-70.79666
D49	NA	NA	D49_9_L001_R1_001.fastq.gz	199-CIMDEC_2020_Soil_Plate1_D49.fastq	289	2020	Soil	Plaque_I	Diseased_plantation	Plantation	Diseased	A_balsamea	I	Forsyth	Beauce	45.87638	-70.8572
D50	NA	NA	D50_9_L001_R1_001.fastq.gz	199-CIMDEC_2020_Soil_Plate1_D50.fastq	290	2020	Soil	Plaque_I	Diseased_plantation	Plantation	Diseased	A_balsamea	I	Forsyth	Beauce	45.87638	-70.8572
D51	NA	NA	D51_9_L001_R1_001.fastq.gz	199-CIMDEC_2020_Soil_Plate1_D51.fastq	291	2020	Soil	Plaque_I	Diseased_plantation	Plantation	Diseased	A_balsamea	I	Forsyth	Beauce	45.87638	-70.8572
D52	NA	NA	D52_9_L001_R1_001.fastq.gz	199-CIMDEC_2020_Soil_Plate1_D52.fastq	292	2020	Soil	Plaque_I	Diseased_plantation	Plantation	Diseased	A_balsamea	I	Forsyth	Beauce	45.87638	-70.8572
D53	NA	NA	D53_9_L001_R1_001.fastq.gz	199-CIMDEC_2020_Soil_Plate1_D53.fastq	293	2020	Soil	Plaque_I	Healthy_plantation	Plantation	Healthy	A_balsamea	I	Forsyth	Beauce	45.87638	-70.8572
D54	NA	NA	D54_9_L001_R1_001.fastq.gz	199-CIMDEC_2020_Soil_Plate1_D54.fastq	294	2020	Soil	Plaque_I	Healthy_plantation	Plantation	Healthy	A_balsamea	I	Forsyth	Beauce	45.87638	-70.8572
D55	NA	NA	D55_9_L001_R1_001.fastq.gz	199-CIMDEC_2020_Soil_Plate1_D55.fastq	295	2020	Soil	Plaque_I	Healthy_plantation	Plantation	Healthy	A_balsamea	I	Forsyth	Beauce	45.87638	-70.8572
D56	NA	NA	D56_9_L001_R1_001.fastq.gz	199-CIMDEC_2020_Soil_Plate1_D56.fastq	296	2020	Soil	Plaque_I	Healthy_plantation	Plantation	Healthy	A_balsamea	I	Forsyth	Beauce	45.87638	-70.8572
D57	NA	NA	D57_9_L001_R1_001.fastq.gz	199-CIMDEC_2020_Soil_Plate1_D57.fastq	297	2020	Soil	Plaque_I	Healthy_forest	Forest	Healthy	A_balsamea_forest	I	Forsyth	Beauce	45.87638	-70.8572
D58	NA	NA	D58_9_L001_R1_001.fastq.gz	199-CIMDEC_2020_Soil_Plate1_D58.fastq	298	2020	Soil	Plaque_I	Healthy_forest	Forest	Healthy	A_balsamea_forest	I	Forsyth	Beauce	45.87638	-70.8572
D59	NA	NA	D59_9_L001_R1_001.fastq.gz	199-CIMDEC_2020_Soil_Plate1_D59.fastq	299	2020	Soil	Plaque_I	Healthy_forest	Forest	Healthy	A_balsamea_forest	I	Forsyth	Beauce	45.87638	-70.8572
D60	NA	NA	D60_9_L001_R1_001.fastq.gz	199-CIMDEC_2020_Soil_Plate1_D60.fastq	300	2020	Soil	Plaque_I	Healthy_forest	Forest	Healthy	A_balsamea_forest	I	Forsyth	Beauce	45.87638	-70.8572
D61	NA	NA	D61_9_L001_R1_001.fastq.gz	199-CIMDEC_2020_Soil_Plate1_D61.fastq	301	2020	Soil	Plaque_I	Diseased_plantation	Plantation	Diseased	A_balsamea	E	Shenley	Beauce	45.92416	-70.84666
D62	NA	NA	D62_9_L001_R1_001.fastq.gz	199-CIMDEC_2020_Soil_Plate1_D62.fastq	302	2020	Soil	Plaque_I	Diseased_plantation	Plantation	Diseased	A_balsamea	E	Shenley	Beauce	45.92416	-70.84666
D63	NA	NA	D63_9_L001_R1_001.fastq.gz	199-CIMDEC_2020_Soil_Plate1_D63.fastq	303	2020	Soil	Plaque_I	Diseased_plantation	Plantation	Diseased	A_balsamea	E	Shenley	Beauce	45.92416	-70.84666
D64	NA	NA	D64_9_L001_R1_001.fastq.gz	199-CIMDEC_2020_Soil_Plate1_D64.fastq	304	2020	Soil	Plaque_I	Diseased_plantation	Plantation	Diseased	A_balsamea	E	Shenley	Beauce	45.92416	-70.84666
D65	NA	NA	D65_9_L001_R1_001.fastq.gz	199-CIMDEC_2020_Soil_Plate1_D65.fastq	305	2020	Soil	Plaque_I	Healthy_plantation	Plantation	Healthy	A_balsamea	E	Shenley	Beauce	45.92416	-70.84666
D66	NA	NA	D66_9_L001_R1_001.fastq.gz	199-CIMDEC_2020_Soil_Plate1_D66.fastq	306	2020	Soil	Plaque_I	Healthy_plantation	Plantation	Healthy	A_balsamea	E	Shenley	Beauce	45.92416	-70.84666
D67	NA	NA	D67_9_L001_R1_001.fastq.gz	199-CIMDEC_2020_Soil_Plate1_D67.fastq	307	2020	Soil	Plaque_I	Healthy_plantation	Plantation	Healthy	A_balsamea	E	Shenley	Beauce	45.92416	-70.84666
D68	NA	NA	D68_9_L001_R1_001.fastq.gz	199-CIMDEC_2020_Soil_Plate1_D68.fastq	308	2020	Soil	Plaque_I	Healthy_plantation	Plantation	Healthy	A_balsamea	E	Shenley	Beauce	45.92416	-70.84666
D69	NA	NA	D69_9_L001_R1_001.fastq.gz	199-CIMDEC_2020_Soil_Plate1_D69.fastq	309	2020	Soil	Plaque_I	Healthy_forest	Forest	Healthy	A_balsamea_forest	E	Shenley	Beauce	45.92416	-70.84666
D70	NA	NA	D70_9_L001_R1_001.fastq.gz	199-CIMDEC_2020_Soil_Plate1_D70.fastq	310	2020	Soil	Plaque_I	Healthy_forest	Forest	Healthy	A_balsamea_forest	E	Shenley	Beauce	45.92416	-70.84666
D71	NA	NA	D71_9_L001_R1_001.fastq.gz	199-CIMDEC_2020_Soil_Plate1_D71.fastq	311	2020	Soil	Plaque_I	Healthy_forest	Forest	Healthy	A_balsamea_forest	E	Shenley	Beauce	45.92416	-70.84666
D73	NA	NA	D73_9_L001_R1_001.fastq.gz	199-CIMDEC_2020_Soil_Plate1_D73.fastq	313	2020	Soil	Plaque_I	Diseased_plantation	Plantation	Diseased	A_balsamea	A	Shenley	Beauce	45.93305	-70.75379
D74	NA	NA	D74_9_L001_R1_001.fastq.gz	199-CIMDEC_2020_Soil_Plate1_D74.fastq	314	2020	Soil	Plaque_I	Diseased_plantation	Plantation	Diseased	A_balsamea	A	Shenley	Beauce	45.93305	-70.75379
D75	NA	NA	D75_9_L001_R1_001.fastq.gz	199-CIMDEC_2020_Soil_Plate1_D75.fastq	315	2020	Soil	Plaque_I	Diseased_plantation	Plantation	Diseased	A_balsamea	A	Shenley	Beauce	45.93305	-70.75379
D76	NA	NA	D76_9_L001_R1_001.fastq.gz	199-CIMDEC_2020_Soil_Plate1_D76.fastq	316	2020	Soil	Plaque_I	Diseased_plantation	Plantation	Diseased	A_balsamea	A	Shenley	Beauce	45.93305	-70.75379
D77	NA	NA	D77_9_L001_R1_001.fastq.gz	199-CIMDEC_2020_Soil_Plate1_D77.fastq	317	2020	Soil	Plaque_I	Healthy_plantation	Plantation	Healthy	A_balsamea	A	Shenley	Beauce	45.93305	-70.75379
D78	NA	NA	D78_9_L001_R1_001.fastq.gz	199-CIMDEC_2020_Soil_Plate1_D78.fastq	318	2020	Soil	Plaque_I	Healthy_plantation	Plantation	Healthy	A_balsamea	A	Shenley	Beauce	45.93305	-70.75379
D79	NA	NA	D79_9_L001_R1_001.fastq.gz	199-CIMDEC_2020_Soil_Plate1_D79.fastq	319	2020	Soil	Plaque_I	Healthy_plantation	Plantation	Healthy	A_balsamea	A	Shenley	Beauce	45.93305	-70.75379
D80	NA	NA	D80_9_L001_R1_001.fastq.gz	199-CIMDEC_2020_Soil_Plate1_D80.fastq	320	2020	Soil	Plaque_I	Healthy_plantation	Plantation	Healthy	A_balsamea	A	Shenley	Beauce	45.93305	-70.75379
D81	NA	NA	D81_9_L001_R1_001.fastq.gz	199-CIMDEC_2020_Soil_Plate1_D81.fastq	321	2020	Soil	Plaque_I	Healthy_forest	Forest	Healthy	A_balsamea_forest	A	Shenley	Beauce	45.93305	-70.75379
D82	NA	NA	D82_9_L001_R1_001.fastq.gz	199-CIMDEC_2020_Soil_Plate1_D82.fastq	322	2020	Soil	Plaque_I	Healthy_forest	Forest	Healthy	A_balsamea_forest	A	Shenley	Beauce	45.93305	-70.75379
D83	NA	NA	D83_9_L001_R1_001.fastq.gz	199-CIMDEC_2020_Soil_Plate1_D83.fastq	323	2020	Soil	Plaque_I	Healthy_forest	Forest	Healthy	A_balsamea_forest	A	Shenley	Beauce	45.93305	-70.75379
D84	NA	NA	D84_9_L001_R1_001.fastq.gz	199-CIMDEC_2020_Soil_Plate1_D84.fastq	324	2020	Soil	Plaque_I	Healthy_forest	Forest	Healthy	A_balsamea_forest	A	Shenley	Beauce	45.93305	-70.75379
D85	NA	NA	D85_9_L001_R1_001.fastq.gz	199-CIMDEC_2020_Soil_Plate1_D85.fastq	325	2020	Soil	Plaque_I	Diseased_plantation	Plantation	Diseased	A_balsamea	C	Labre	Beauce	46.05916	-70.80722
D86	NA	NA	D86_9_L001_R1_001.fastq.gz	199-CIMDEC_2020_Soil_Plate1_D86.fastq	326	2020	Soil	Plaque_I	Diseased_plantation	Plantation	Diseased	A_balsamea	C	Labre	Beauce	46.05916	-70.80722
D87	NA	NA	D87_9_L001_R1_001.fastq.gz	199-CIMDEC_2020_Soil_Plate1_D87.fastq	327	2020	Soil	Plaque_I	Diseased_plantation	Plantation	Diseased	A_balsamea	C	Labre	Beauce	46.05916	-70.80722
D88	NA	NA	D88_9_L001_R1_001.fastq.gz	199-CIMDEC_2020_Soil_Plate1_D88.fastq	328	2020	Soil	Plaque_I	Diseased_plantation	Plantation	Diseased	A_balsamea	C	Labre	Beauce	46.05916	-70.80722
D89	NA	NA	D89_9_L001_R1_001.fastq.gz	199-CIMDEC_2020_Soil_Plate1_D89.fastq	329	2020	Soil	Plaque_I	Healthy_plantation	Plantation	Healthy	A_balsamea	C	Labre	Beauce	46.05916	-70.80722
D90	NA	NA	D90_9_L001_R1_001.fastq.gz	199-CIMDEC_2020_Soil_Plate1_D90.fastq	330	2020	Soil	Plaque_I	Healthy_plantation	Plantation	Healthy	A_balsamea	C	Labre	Beauce	46.05916	-70.80722
D91	NA	NA	D91_9_L001_R1_001.fastq.gz	199-CIMDEC_2020_Soil_Plate1_D91.fastq	331	2020	Soil	Plaque_I	Healthy_plantation	Plantation	Healthy	A_balsamea	C	Labre	Beauce	46.05916	-70.80722
D92	NA	NA	D92_9_L001_R1_001.fastq.gz	199-CIMDEC_2020_Soil_Plate1_D92.fastq	332	2020	Soil	Plaque_I	Healthy_plantation	Plantation	Healthy	A_balsamea	C	Labre	Beauce	46.05916	-70.80722
E1	NA	NA	E1_9_L001_R1_001.fastq.gz	200-CIMDECrepeated_2020_RhodoPl1-2_SoilPl2_E1.fastq	337	2020	Soil	Plaque_II	Diseased_plantation	Plantation	Diseased	A_balsamea	U	St-Jean-Chrysostome	Quebec	46.71446	-71.21265
E2	NA	NA	E2_9_L001_R1_001.fastq.gz	200-CIMDECrepeated_2020_RhodoPl1-2_SoilPl2_E2.fastq	338	2020	Soil	Plaque_II	Diseased_plantation	Plantation	Diseased	A_balsamea	U	St-Jean-Chrysostome	Quebec	46.71446	-71.21265
E5	NA	NA	E5_9_L001_R1_001.fastq.gz	200-CIMDECrepeated_2020_RhodoPl1-2_SoilPl2_E5.fastq	339	2020	Soil	Plaque_II	Diseased_plantation	Plantation	Diseased	A_balsamea	U	St-Jean-Chrysostome	Quebec	46.71446	-71.21265
E6	NA	NA	E6_9_L001_R1_001.fastq.gz	200-CIMDECrepeated_2020_RhodoPl1-2_SoilPl2_E6.fastq	340	2020	Soil	Plaque_II	Diseased_plantation	Plantation	Diseased	A_balsamea	U	St-Jean-Chrysostome	Quebec	46.71446	-71.21265
E7	NA	NA	E7_9_L001_R1_001.fastq.gz	200-CIMDECrepeated_2020_RhodoPl1-2_SoilPl2_E7.fastq	341	2020	Soil	Plaque_II	Healthy_plantation	Plantation	Healthy	A_balsamea	U	St-Jean-Chrysostome	Quebec	46.71446	-71.21265
E8	NA	NA	E8_9_L001_R1_001.fastq.gz	200-CIMDECrepeated_2020_RhodoPl1-2_SoilPl2_E8.fastq	342	2020	Soil	Plaque_II	Healthy_plantation	Plantation	Healthy	A_balsamea	U	St-Jean-Chrysostome	Quebec	46.71446	-71.21265
E9	NA	NA	E9_9_L001_R1_001.fastq.gz	200-CIMDECrepeated_2020_RhodoPl1-2_SoilPl2_E9.fastq	343	2020	Soil	Plaque_II	Healthy_plantation	Plantation	Healthy	A_balsamea	U	St-Jean-Chrysostome	Quebec	46.71446	-71.21265
E11	NA	NA	E11_9_L001_R1_001.fastq.gz	200-CIMDECrepeated_2020_RhodoPl1-2_SoilPl2_E11.fastq	344	2020	Soil	Plaque_II	Healthy_plantation	Plantation	Healthy	A_balsamea	U	St-Jean-Chrysostome	Quebec	46.71446	-71.21265
E12	NA	NA	E12_9_L001_R1_001.fastq.gz	200-CIMDECrepeated_2020_RhodoPl1-2_SoilPl2_E12.fastq	345	2020	Soil	Plaque_II	Healthy_forest	Forest	Healthy	A_balsamea_forest	U	St-Jean-Chrysostome	Quebec	46.71446	-71.21265
E13	NA	NA	E13_9_L001_R1_001.fastq.gz	200-CIMDECrepeated_2020_RhodoPl1-2_SoilPl2_E13.fastq	346	2020	Soil	Plaque_II	Healthy_forest	Forest	Healthy	A_balsamea_forest	U	St-Jean-Chrysostome	Quebec	46.71446	-71.21265
E14	NA	NA	E14_9_L001_R1_001.fastq.gz	200-CIMDECrepeated_2020_RhodoPl1-2_SoilPl2_E14.fastq	347	2020	Soil	Plaque_II	Healthy_forest	Forest	Healthy	A_balsamea_forest	U	St-Jean-Chrysostome	Quebec	46.71446	-71.21265
E15	NA	NA	E15_9_L001_R1_001.fastq.gz	200-CIMDECrepeated_2020_RhodoPl1-2_SoilPl2_E15.fastq	348	2020	Soil	Plaque_II	Healthy_forest	Forest	Healthy	A_balsamea_forest	U	St-Jean-Chrysostome	Quebec	46.71446	-71.21265
E17	NA	NA	E17_9_L001_R1_001.fastq.gz	200-CIMDECrepeated_2020_RhodoPl1-2_SoilPl2_E17.fastq	349	2020	Soil	Plaque_II	Diseased_plantation	Plantation	Diseased	A_balsamea	U	St-Jean-Chrysostome	Quebec	46.71446	-71.21265
E18	NA	NA	E18_9_L001_R1_001.fastq.gz	200-CIMDECrepeated_2020_RhodoPl1-2_SoilPl2_E18.fastq	350	2020	Soil	Plaque_II	Diseased_plantation	Plantation	Diseased	A_balsamea	U	St-Jean-Chrysostome	Quebec	46.71446	-71.21265
E19	NA	NA	E19_9_L001_R1_001.fastq.gz	200-CIMDECrepeated_2020_RhodoPl1-2_SoilPl2_E19.fastq	351	2020	Soil	Plaque_II	Diseased_plantation	Plantation	Diseased	A_balsamea	U	St-Jean-Chrysostome	Quebec	46.71446	-71.21265
E21	NA	NA	E21_9_L001_R1_001.fastq.gz	200-CIMDECrepeated_2020_RhodoPl1-2_SoilPl2_E21.fastq	352	2020	Soil	Plaque_II	Diseased_plantation	Plantation	Diseased	A_balsamea	U	St-Jean-Chrysostome	Quebec	46.71446	-71.21265
E22	NA	NA	E22_9_L001_R1_001.fastq.gz	200-CIMDECrepeated_2020_RhodoPl1-2_SoilPl2_E22.fastq	353	2020	Soil	Plaque_II	Healthy_plantation	Plantation	Healthy	A_balsamea	U	St-Jean-Chrysostome	Quebec	46.71446	-71.21265
E24	NA	NA	E24_9_L001_R1_001.fastq.gz	200-CIMDECrepeated_2020_RhodoPl1-2_SoilPl2_E24.fastq	354	2020	Soil	Plaque_II	Healthy_plantation	Plantation	Healthy	A_balsamea	U	St-Jean-Chrysostome	Quebec	46.71446	-71.21265
E25	NA	NA	E25_9_L001_R1_001.fastq.gz	200-CIMDECrepeated_2020_RhodoPl1-2_SoilPl2_E25.fastq	355	2020	Soil	Plaque_II	Healthy_plantation	Plantation	Healthy	A_balsamea	U	St-Jean-Chrysostome	Quebec	46.71446	-71.21265
E26	NA	NA	E26_9_L001_R1_001.fastq.gz	200-CIMDECrepeated_2020_RhodoPl1-2_SoilPl2_E26.fastq	356	2020	Soil	Plaque_II	Healthy_plantation	Plantation	Healthy	A_balsamea	U	St-Jean-Chrysostome	Quebec	46.71446	-71.21265
E28	NA	NA	E28_9_L001_R1_001.fastq.gz	200-CIMDECrepeated_2020_RhodoPl1-2_SoilPl2_E28.fastq	357	2020	Soil	Plaque_II	Diseased_plantation	Plantation	Diseased	A_balsamea	Q	Levis	Quebec	46.77147	-71.1087
E29	NA	NA	E29_9_L001_R1_001.fastq.gz	200-CIMDECrepeated_2020_RhodoPl1-2_SoilPl2_E29.fastq	358	2020	Soil	Plaque_II	Diseased_plantation	Plantation	Diseased	A_balsamea	Q	Levis	Quebec	46.77147	-71.1087
E31	NA	NA	E31_9_L001_R1_001.fastq.gz	200-CIMDECrepeated_2020_RhodoPl1-2_SoilPl2_E31.fastq	359	2020	Soil	Plaque_II	Diseased_plantation	Plantation	Diseased	A_balsamea	Q	Levis	Quebec	46.77147	-71.1087
E32	NA	NA	E32_9_L001_R1_001.fastq.gz	200-CIMDECrepeated_2020_RhodoPl1-2_SoilPl2_E32.fastq	360	2020	Soil	Plaque_II	Diseased_plantation	Plantation	Diseased	A_balsamea	Q	Levis	Quebec	46.77147	-71.1087
E33	NA	NA	E33_9_L001_R1_001.fastq.gz	200-CIMDECrepeated_2020_RhodoPl1-2_SoilPl2_E33.fastq	361	2020	Soil	Plaque_II	Healthy_plantation	Plantation	Healthy	A_balsamea	Q	Levis	Quebec	46.77147	-71.1087
E34	NA	NA	E34_9_L001_R1_001.fastq.gz	200-CIMDECrepeated_2020_RhodoPl1-2_SoilPl2_E34.fastq	362	2020	Soil	Plaque_II	Healthy_plantation	Plantation	Healthy	A_balsamea	Q	Levis	Quebec	46.77147	-71.1087
E35	NA	NA	E35_9_L001_R1_001.fastq.gz	200-CIMDECrepeated_2020_RhodoPl1-2_SoilPl2_E35.fastq	363	2020	Soil	Plaque_II	Healthy_plantation	Plantation	Healthy	A_balsamea	Q	Levis	Quebec	46.77147	-71.1087
E36	NA	NA	E36_9_L001_R1_001.fastq.gz	200-CIMDECrepeated_2020_RhodoPl1-2_SoilPl2_E36.fastq	364	2020	Soil	Plaque_II	Healthy_plantation	Plantation	Healthy	A_balsamea	Q	Levis	Quebec	46.77147	-71.1087
E37	NA	NA	E37_9_L001_R1_001.fastq.gz	200-CIMDECrepeated_2020_RhodoPl1-2_SoilPl2_E37.fastq	365	2020	Soil	Plaque_II	Healthy_forest	Forest	Healthy	A_balsamea_forest	Q	Levis	Quebec	46.77147	-71.1087
E38	NA	NA	E38_9_L001_R1_001.fastq.gz	200-CIMDECrepeated_2020_RhodoPl1-2_SoilPl2_E38.fastq	366	2020	Soil	Plaque_II	Healthy_forest	Forest	Healthy	A_balsamea_forest	Q	Levis	Quebec	46.77147	-71.1087
E39	NA	NA	E39_9_L001_R1_001.fastq.gz	200-CIMDECrepeated_2020_RhodoPl1-2_SoilPl2_E39.fastq	367	2020	Soil	Plaque_II	Healthy_forest	Forest	Healthy	A_balsamea_forest	Q	Levis	Quebec	46.77147	-71.1087
E40	NA	NA	E40_9_L001_R1_001.fastq.gz	200-CIMDECrepeated_2020_RhodoPl1-2_SoilPl2_E40.fastq	368	2020	Soil	Plaque_II	Healthy_forest	Forest	Healthy	A_balsamea_forest	Q	Levis	Quebec	46.77147	-71.1087
F1	NA	NA	F1_9_L001_R1_001.fastq.gz	175-CIMDEC_2019-Roots_2021-08-24_A1	R1	2019	Root	Plaque_I	Diseased_plantation	Plantation	Diseased	A_balsamea	V	St-Jean-Chrysostome	Quebec	46.7132349	-71.2133818
F2	NA	NA	F2_9_L001_R1_001.fastq.gz	175-CIMDEC_2019-Roots_2021-08-24_A2	R2	2019	Root	Plaque_I	Diseased_plantation	Plantation	Diseased	A_balsamea	V	St-Jean-Chrysostome	Quebec	46.7132349	-71.2133818
F3	NA	NA	F3_9_L001_R1_001.fastq.gz	175-CIMDEC_2019-Roots_2021-08-24_A3	R3	2019	Root	Plaque_I	Diseased_plantation	Plantation	Diseased	A_balsamea	V	St-Jean-Chrysostome	Quebec	46.7132349	-71.2133818
F4	NA	NA	F4_9_L001_R1_001.fastq.gz	175-CIMDEC_2019-Roots_2021-08-24_A4	R4	2019	Root	Plaque_I	Diseased_plantation	Plantation	Diseased	A_balsamea	V	St-Jean-Chrysostome	Quebec	46.7132349	-71.2133818
F5	NA	NA	F5_9_L001_R1_001.fastq.gz	175-CIMDEC_2019-Roots_2021-08-24_A5	R13	2019	Root	Plaque_I	Diseased_plantation	Plantation	Diseased	A_balsamea	R	Levis	Quebec	46.780222	-71.120361
F6	NA	NA	F6_9_L001_R1_001.fastq.gz	175-CIMDEC_2019-Roots_2021-08-24_A6	R14	2019	Root	Plaque_I	Diseased_plantation	Plantation	Diseased	A_balsamea	R	Levis	Quebec	46.780222	-71.120361
F7	NA	NA	F7_9_L001_R1_001.fastq.gz	175-CIMDEC_2019-Roots_2021-08-24_A7	R15	2019	Root	Plaque_I	Diseased_plantation	Plantation	Diseased	A_balsamea	R	Levis	Quebec	46.780222	-71.120361
F8	NA	NA	F8_9_L001_R1_001.fastq.gz	175-CIMDEC_2019-Roots_2021-08-24_A8	R16	2019	Root	Plaque_I	Diseased_plantation	Plantation	Diseased	A_balsamea	R	Levis	Quebec	46.780222	-71.120361
F9	NA	NA	F9_9_L001_R1_001.fastq.gz	175-CIMDEC_2019-Roots_2021-08-24_A9	R25	2019	Root	Plaque_I	Diseased_plantation	Plantation	Diseased	A_balsamea	F	St-Alfred	Beauce	46.171528	-70.848972
F10	NA	NA	F10_9_L001_R1_001.fastq.gz	175-CIMDEC_2019-Roots_2021-08-24_A10	R26	2019	Root	Plaque_I	Diseased_plantation	Plantation	Diseased	A_balsamea	F	St-Alfred	Beauce	46.171528	-70.848972
F11	NA	NA	F11_9_L001_R1_001.fastq.gz	175-CIMDEC_2019-Roots_2021-08-24_A11	R27	2019	Root	Plaque_I	Diseased_plantation	Plantation	Diseased	A_balsamea	F	St-Alfred	Beauce	46.171528	-70.848972
F12	NA	NA	F12_9_L001_R1_001.fastq.gz	175-CIMDEC_2019-Roots_2021-08-24_A12	R28	2019	Root	Plaque_I	Diseased_plantation	Plantation	Diseased	A_balsamea	F	St-Alfred	Beauce	46.171528	-70.848972
F13	NA	NA	F13_9_L001_R1_001.fastq.gz	175-CIMDEC_2019-Roots_2021-08-24_A13	R37	2019	Root	Plaque_I	Diseased_plantation	Plantation	Diseased	A_balsamea	O	St-Ephrem	Beauce	46.068222	-70.929111
F14	NA	NA	F14_9_L001_R1_001.fastq.gz	175-CIMDEC_2019-Roots_2021-08-24_A14	R38	2019	Root	Plaque_I	Diseased_plantation	Plantation	Diseased	A_balsamea	O	St-Ephrem	Beauce	46.068222	-70.929111
F15	NA	NA	F15_9_L001_R1_001.fastq.gz	175-CIMDEC_2019-Roots_2021-08-24_A15	R39	2019	Root	Plaque_I	Diseased_plantation	Plantation	Diseased	A_balsamea	O	St-Ephrem	Beauce	46.068222	-70.929111
F16	NA	NA	F16_9_L001_R1_001.fastq.gz	175-CIMDEC_2019-Roots_2021-08-24_A16	R40	2019	Root	Plaque_I	Diseased_plantation	Plantation	Diseased	A_balsamea	O	St-Ephrem	Beauce	46.068222	-70.929111
F17	NA	NA	F17_9_L001_R1_001.fastq.gz	175-CIMDEC_2019-Roots_2021-08-24_A17	R49	2019	Root	Plaque_I	Diseased_plantation	Plantation	Diseased	A_balsamea	S	Adstock	Beauce	46.056972	-71.124556
F18	NA	NA	F18_9_L001_R1_001.fastq.gz	175-CIMDEC_2019-Roots_2021-08-24_A18	R50	2019	Root	Plaque_I	Diseased_plantation	Plantation	Diseased	A_balsamea	S	Adstock	Beauce	46.056972	-71.124556
F19	NA	NA	F19_9_L001_R1_001.fastq.gz	175-CIMDEC_2019-Roots_2021-08-24_A19	R51	2019	Root	Plaque_I	Diseased_plantation	Plantation	Diseased	A_balsamea	S	Adstock	Beauce	46.056972	-71.124556
F20	NA	NA	F20_9_L001_R1_001.fastq.gz	175-CIMDEC_2019-Roots_2021-08-24_A20	R52	2019	Root	Plaque_I	Diseased_plantation	Plantation	Diseased	A_balsamea	S	Adstock	Beauce	46.056972	-71.124556
F21	NA	NA	F21_9_L001_R1_001.fastq.gz	175-CIMDEC_2019-Roots_2021-08-24_A21	R61	2019	Root	Plaque_I	Diseased_plantation	Plantation	Diseased	A_balsamea	W	St-Julien	Beauce	45.991139	-71.485611
F22	NA	NA	F22_9_L001_R1_001.fastq.gz	175-CIMDEC_2019-Roots_2021-08-24_A22	R62	2019	Root	Plaque_I	Diseased_plantation	Plantation	Diseased	A_balsamea	W	St-Julien	Beauce	45.991139	-71.485611
F23	NA	NA	F23_9_L001_R1_001.fastq.gz	175-CIMDEC_2019-Roots_2021-08-24_A23	R63	2019	Root	Plaque_I	Diseased_plantation	Plantation	Diseased	A_balsamea	W	St-Julien	Beauce	45.991139	-71.485611
F24	NA	NA	F24_9_L001_R1_001.fastq.gz	175-CIMDEC_2019-Roots_2021-08-24_A24	R64	2019	Root	Plaque_I	Diseased_plantation	Plantation	Diseased	A_balsamea	W	St-Julien	Beauce	45.991139	-71.485611
F25	NA	NA	F25_9_L001_R1_001.fastq.gz	175-CIMDEC_2019-Roots_2021-08-24_A25	R73	2019	Root	Plaque_I	Diseased_plantation	Plantation	Diseased	A_balsamea	K	St-Honore	Beauce	45.9544884	-70.8582454
F26	NA	NA	F26_9_L001_R1_001.fastq.gz	175-CIMDEC_2019-Roots_2021-08-24_A26	R74	2019	Root	Plaque_I	Diseased_plantation	Plantation	Diseased	A_balsamea	K	St-Honore	Beauce	45.9544884	-70.8582454
F27	NA	NA	F27_9_L001_R1_001.fastq.gz	175-CIMDEC_2019-Roots_2021-08-24_A27	R75	2019	Root	Plaque_I	Diseased_plantation	Plantation	Diseased	A_balsamea	K	St-Honore	Beauce	45.9544884	-70.8582454
F28	NA	NA	F28_9_L001_R1_001.fastq.gz	175-CIMDEC_2019-Roots_2021-08-24_A28	R76	2019	Root	Plaque_I	Diseased_plantation	Plantation	Diseased	A_balsamea	K	St-Honore	Beauce	45.9544884	-70.8582454
F29	NA	NA	F29_9_L001_R1_001.fastq.gz	175-CIMDEC_2019-Roots_2021-08-24_A29	R85	2019	Root	Plaque_I	Diseased_plantation	Plantation	Diseased	A_balsamea	K	St-Honore	Beauce	45.9544921	-70.8582454
F30	NA	NA	F30_9_L001_R1_001.fastq.gz	175-CIMDEC_2019-Roots_2021-08-24_A30	R86	2019	Root	Plaque_I	Diseased_plantation	Plantation	Diseased	A_balsamea	K	St-Honore	Beauce	45.9544921	-70.8582454
F31	NA	NA	F31_9_L001_R1_001.fastq.gz	175-CIMDEC_2019-Roots_2021-08-24_A31	R87	2019	Root	Plaque_I	Diseased_plantation	Plantation	Diseased	A_balsamea	K	St-Honore	Beauce	45.9544921	-70.8582454
F32	NA	NA	F32_9_L001_R1_001.fastq.gz	175-CIMDEC_2019-Roots_2021-08-24_A32	R88	2019	Root	Plaque_I	Diseased_plantation	Plantation	Diseased	A_balsamea	K	St-Honore	Beauce	45.9544921	-70.8582454
F33	NA	NA	F33_9_L001_R1_001.fastq.gz	175-CIMDEC_2019-Roots_2021-08-24_A33	R97	2019	Root	Plaque_I	Diseased_plantation	Plantation	Diseased	A_balsamea	H	St-Honore	Beauce	45.938861	-70.856917
F34	NA	NA	F34_9_L001_R1_001.fastq.gz	175-CIMDEC_2019-Roots_2021-08-24_A34	R98	2019	Root	Plaque_I	Diseased_plantation	Plantation	Diseased	A_balsamea	H	St-Honore	Beauce	45.938861	-70.856917
F35	NA	NA	F35_9_L001_R1_001.fastq.gz	175-CIMDEC_2019-Roots_2021-08-24_A35	R99	2019	Root	Plaque_I	Diseased_plantation	Plantation	Diseased	A_balsamea	H	St-Honore	Beauce	45.938861	-70.856917
F36	NA	NA	F36_9_L001_R1_001.fastq.gz	175-CIMDEC_2019-Roots_2021-08-24_A36	R100	2019	Root	Plaque_I	Diseased_plantation	Plantation	Diseased	A_balsamea	H	St-Honore	Beauce	45.938861	-70.856917
F37	NA	NA	F37_9_L001_R1_001.fastq.gz	175-CIMDEC_2019-Roots_2021-08-24_A37	R109	2019	Root	Plaque_I	Diseased_plantation	Plantation	Diseased	A_balsamea	H	St-Honore	Beauce	45.938861	-70.856917
F38	NA	NA	F38_9_L001_R1_001.fastq.gz	175-CIMDEC_2019-Roots_2021-08-24_A38	R110	2019	Root	Plaque_I	Diseased_plantation	Plantation	Diseased	A_balsamea	H	St-Honore	Beauce	45.938861	-70.856917
F39	NA	NA	F39_9_L001_R1_001.fastq.gz	175-CIMDEC_2019-Roots_2021-08-24_A39	R111	2019	Root	Plaque_I	Diseased_plantation	Plantation	Diseased	A_balsamea	H	St-Honore	Beauce	45.938861	-70.856917
F40	NA	NA	F40_9_L001_R1_001.fastq.gz	175-CIMDEC_2019-Roots_2021-08-24_A40	R112	2019	Root	Plaque_I	Diseased_plantation	Plantation	Diseased	A_balsamea	H	St-Honore	Beauce	45.938861	-70.856917
F41	NA	NA	F41_9_L001_R1_001.fastq.gz	175-CIMDEC_2019-Roots_2021-08-24_A41	R121	2019	Root	Plaque_I	Diseased_plantation	Plantation	Diseased	A_fraseri	CC	Hatley	Estrie	45.230506	-71.937717
F42	NA	NA	F42_9_L001_R1_001.fastq.gz	175-CIMDEC_2019-Roots_2021-08-24_A42	R122	2019	Root	Plaque_I	Diseased_plantation	Plantation	Diseased	A_fraseri	CC	Hatley	Estrie	45.230506	-71.937717
F43	NA	NA	F43_9_L001_R1_001.fastq.gz	175-CIMDEC_2019-Roots_2021-08-24_A43	R123	2019	Root	Plaque_I	Diseased_plantation	Plantation	Diseased	A_fraseri	CC	Hatley	Estrie	45.230506	-71.937717
F44	NA	NA	F44_9_L001_R1_001.fastq.gz	175-CIMDEC_2019-Roots_2021-08-24_A44	R124	2019	Root	Plaque_I	Diseased_plantation	Plantation	Diseased	A_fraseri	CC	Hatley	Estrie	45.230506	-71.937717
F45	NA	NA	F45_9_L001_R1_001.fastq.gz	175-CIMDEC_2019-Roots_2021-08-24_A45	R133	2019	Root	Plaque_I	Diseased_plantation	Plantation	Diseased	A_balsamea	DD	Barnston	Estrie	45.114804	-71.998998
F46	NA	NA	F46_9_L001_R1_001.fastq.gz	175-CIMDEC_2019-Roots_2021-08-24_A46	R134	2019	Root	Plaque_I	Diseased_plantation	Plantation	Diseased	A_balsamea	DD	Barnston	Estrie	45.114804	-71.998998
F47	NA	NA	F47_9_L001_R1_001.fastq.gz	175-CIMDEC_2019-Roots_2021-08-24_A47	R135	2019	Root	Plaque_I	Diseased_plantation	Plantation	Diseased	A_balsamea	DD	Barnston	Estrie	45.114804	-71.998998
F48	NA	NA	F48_9_L001_R1_001.fastq.gz	175-CIMDEC_2019-Roots_2021-08-24_A48	R136	2019	Root	Plaque_I	Diseased_plantation	Plantation	Diseased	A_balsamea	DD	Barnston	Estrie	45.114804	-71.998998
F49	NA	NA	F49_9_L001_R1_001.fastq.gz	175-CIMDEC_2019-Roots_2021-08-24_A49	R145	2019	Root	Plaque_I	Diseased_plantation	Plantation	Diseased	A_fraseri	EE	Stanstead	Estrie	45.036552	-72.021969
F50	NA	NA	F50_9_L001_R1_001.fastq.gz	175-CIMDEC_2019-Roots_2021-08-24_A50	R146	2019	Root	Plaque_I	Diseased_plantation	Plantation	Diseased	A_fraseri	EE	Stanstead	Estrie	45.036552	-72.021969
F51	NA	NA	F51_9_L001_R1_001.fastq.gz	175-CIMDEC_2019-Roots_2021-08-24_A51	R147	2019	Root	Plaque_I	Diseased_plantation	Plantation	Diseased	A_fraseri	EE	Stanstead	Estrie	45.036552	-72.021969
F52	NA	NA	F52_9_L001_R1_001.fastq.gz	175-CIMDEC_2019-Roots_2021-08-24_A52	R148	2019	Root	Plaque_I	Diseased_plantation	Plantation	Diseased	A_fraseri	EE	Stanstead	Estrie	45.036552	-72.021969
F53	NA	NA	F53_9_L001_R1_001.fastq.gz	175-CIMDEC_2019-Roots_2021-08-24_A53	R157	2019	Root	Plaque_I	Diseased_plantation	Plantation	Diseased	A_balsamea	BB	Coaticook	Estrie	45.063416	-71.875822
F54	NA	NA	F54_9_L001_R1_001.fastq.gz	175-CIMDEC_2019-Roots_2021-08-24_A54	R158	2019	Root	Plaque_I	Diseased_plantation	Plantation	Diseased	A_balsamea	BB	Coaticook	Estrie	45.063416	-71.875822
F55	NA	NA	F55_9_L001_R1_001.fastq.gz	175-CIMDEC_2019-Roots_2021-08-24_A55	R159	2019	Root	Plaque_I	Diseased_plantation	Plantation	Diseased	A_balsamea	BB	Coaticook	Estrie	45.063416	-71.875822
F56	NA	NA	F56_9_L001_R1_001.fastq.gz	175-CIMDEC_2019-Roots_2021-08-24_A56	R160	2019	Root	Plaque_I	Diseased_plantation	Plantation	Diseased	A_balsamea	BB	Coaticook	Estrie	45.063416	-71.875822
F57	NA	NA	F57_9_L001_R1_001.fastq.gz	175-CIMDEC_2019-Roots_2021-08-24_A57	R169	2019	Root	Plaque_I	Diseased_plantation	Plantation	Diseased	A_fraseri	Z	Compton	Estrie	45.230306	-71.764462
F58	NA	NA	F58_9_L001_R1_001.fastq.gz	175-CIMDEC_2019-Roots_2021-08-24_A58	R170	2019	Root	Plaque_I	Diseased_plantation	Plantation	Diseased	A_fraseri	Z	Compton	Estrie	45.230306	-71.764462
F59	NA	NA	F59_9_L001_R1_001.fastq.gz	175-CIMDEC_2019-Roots_2021-08-24_A59	R171	2019	Root	Plaque_I	Diseased_plantation	Plantation	Diseased	A_fraseri	Z	Compton	Estrie	45.230306	-71.764462
F60	NA	NA	F60_9_L001_R1_001.fastq.gz	175-CIMDEC_2019-Roots_2021-08-24_A60	R172	2019	Root	Plaque_I	Diseased_plantation	Plantation	Diseased	A_fraseri	Z	Compton	Estrie	45.230306	-71.764462
F61	NA	NA	F61_9_L001_R1_001.fastq.gz	175-CIMDEC_2019-Roots_2021-08-24_A61	R181	2019	Root	Plaque_I	Diseased_plantation	Plantation	Diseased	A_balsamea	X	Saint-Malo	Estrie	45.172889	-71.487605
F62	NA	NA	F62_9_L001_R1_001.fastq.gz	175-CIMDEC_2019-Roots_2021-08-24_A62	R182	2019	Root	Plaque_I	Diseased_plantation	Plantation	Diseased	A_balsamea	X	Saint-Malo	Estrie	45.172889	-71.487605
F63	NA	NA	F63_9_L001_R1_001.fastq.gz	175-CIMDEC_2019-Roots_2021-08-24_A63	R183	2019	Root	Plaque_I	Diseased_plantation	Plantation	Diseased	A_balsamea	X	Saint-Malo	Estrie	45.172889	-71.487605
F64	NA	NA	F64_9_L001_R1_001.fastq.gz	175-CIMDEC_2019-Roots_2021-08-24_A64	R184	2019	Root	Plaque_I	Diseased_plantation	Plantation	Diseased	A_balsamea	X	Saint-Malo	Estrie	45.172889	-71.487605
F65	NA	NA	F65_9_L001_R1_001.fastq.gz	175-CIMDEC_2019-Roots_2021-08-24_A65	R193	2019	Root	Plaque_I	Diseased_plantation	Plantation	Diseased	A_balsamea	AA	Sherbrooke	Estrie	45.355868	-71.829743
F66	NA	NA	F66_9_L001_R1_001.fastq.gz	175-CIMDEC_2019-Roots_2021-08-24_A66	R194	2019	Root	Plaque_I	Diseased_plantation	Plantation	Diseased	A_balsamea	AA	Sherbrooke	Estrie	45.355868	-71.829743
F67	NA	NA	F67_9_L001_R1_001.fastq.gz	175-CIMDEC_2019-Roots_2021-08-24_A67	R195	2019	Root	Plaque_I	Diseased_plantation	Plantation	Diseased	A_balsamea	AA	Sherbrooke	Estrie	45.355868	-71.829743
F68	NA	NA	F68_9_L001_R1_001.fastq.gz	175-CIMDEC_2019-Roots_2021-08-24_A68	R196	2019	Root	Plaque_I	Diseased_plantation	Plantation	Diseased	A_balsamea	AA	Sherbrooke	Estrie	45.355868	-71.829743
F69	NA	NA	F69_9_L001_R1_001.fastq.gz	175-CIMDEC_2019-Roots_2021-08-24_A69	R205	2019	Root	Plaque_I	Diseased_plantation	Plantation	Diseased	A_balsamea	Y	Cookshire	Estrie	45.373306	-71.69727
F70	NA	NA	F70_9_L001_R1_001.fastq.gz	175-CIMDEC_2019-Roots_2021-08-24_A70	R206	2019	Root	Plaque_I	Diseased_plantation	Plantation	Diseased	A_balsamea	Y	Cookshire	Estrie	45.373306	-71.69727
F71	NA	NA	F71_9_L001_R1_001.fastq.gz	175-CIMDEC_2019-Roots_2021-08-24_A71	R207	2019	Root	Plaque_I	Diseased_plantation	Plantation	Diseased	A_balsamea	Y	Cookshire	Estrie	45.373306	-71.69727
F72	NA	NA	F72_9_L001_R1_001.fastq.gz	175-CIMDEC_2019-Roots_2021-08-24_A72	R208	2019	Root	Plaque_I	Diseased_plantation	Plantation	Diseased	A_balsamea	Y	Cookshire	Estrie	45.373306	-71.69727
F73	NA	NA	F73_9_L001_R1_001.fastq.gz	175-CIMDEC_2019-Roots_2021-08-24_A73	R217	2019	Root	Plaque_I	Diseased_plantation	Plantation	Diseased	A_balsamea	T	Stornoway	Beauce	45.674133	-71.14798
F74	NA	NA	F74_9_L001_R1_001.fastq.gz	175-CIMDEC_2019-Roots_2021-08-24_A74	R218	2019	Root	Plaque_I	Diseased_plantation	Plantation	Diseased	A_balsamea	T	Stornoway	Beauce	45.674133	-71.14798
F75	NA	NA	F75_9_L001_R1_001.fastq.gz	175-CIMDEC_2019-Roots_2021-08-24_A75	R219	2019	Root	Plaque_I	Diseased_plantation	Plantation	Diseased	A_balsamea	T	Stornoway	Beauce	45.674133	-71.14798
F76	NA	NA	F76_9_L001_R1_001.fastq.gz	175-CIMDEC_2019-Roots_2021-08-24_A76	R220	2019	Root	Plaque_I	Diseased_plantation	Plantation	Diseased	A_balsamea	T	Stornoway	Beauce	45.674133	-71.14798
F77	NA	NA	F77_9_L001_R1_001.fastq.gz	175-CIMDEC_2019-Roots_2021-08-24_A77	R229	2019	Root	Plaque_I	Diseased_plantation	Plantation	Diseased	A_fraseri	P	Courcelles	Beauce	45.902924	-71.023241
F78	NA	NA	F78_9_L001_R1_001.fastq.gz	175-CIMDEC_2019-Roots_2021-08-24_A78	R230	2019	Root	Plaque_I	Diseased_plantation	Plantation	Diseased	A_fraseri	P	Courcelles	Beauce	45.902924	-71.023241
F79	NA	NA	F79_9_L001_R1_001.fastq.gz	175-CIMDEC_2019-Roots_2021-08-24_A79	R231	2019	Root	Plaque_I	Diseased_plantation	Plantation	Diseased	A_fraseri	P	Courcelles	Beauce	45.902924	-71.023241
F80	NA	NA	F80_9_L001_R1_001.fastq.gz	175-CIMDEC_2019-Roots_2021-08-24_A80	R232	2019	Root	Plaque_I	Diseased_plantation	Plantation	Diseased	A_fraseri	P	Courcelles	Beauce	45.902924	-71.023241
G1	NA	NA	G1_9_L001_R1_001.fastq.gz	CIMDEC_Plate1_2020-Roots-R241	R241	2020	Root	Plaque_I	Diseased_plantation	Plantation	Diseased	A_balsamea	D	Shenley	Beauce	45.955	-70.82834
G2	NA	NA	G2_9_L001_R1_001.fastq.gz	CIMDEC_Plate1_2020-Roots-R242	R242	2020	Root	Plaque_I	Diseased_plantation	Plantation	Diseased	A_balsamea	D	Shenley	Beauce	45.955	-70.82834
G3	NA	NA	G3_9_L001_R1_001.fastq.gz	CIMDEC_Plate1_2020-Roots-R243	R243	2020	Root	Plaque_I	Diseased_plantation	Plantation	Diseased	A_balsamea	D	Shenley	Beauce	45.955	-70.82834
G4	NA	NA	G4_9_L001_R1_001.fastq.gz	CIMDEC_Plate1_2020-Roots-R244	R244	2020	Root	Plaque_I	Diseased_plantation	Plantation	Diseased	A_balsamea	D	Shenley	Beauce	45.955	-70.82834
G5	NA	NA	G5_9_L001_R1_001.fastq.gz	CIMDEC_Plate1_2020-Roots-R253	R253	2020	Root	Plaque_I	Diseased_plantation	Plantation	Diseased	A_fraseri	M	St-Ephrem	Beauce	46.02861	-70.87861
G6	NA	NA	G6_9_L001_R1_001.fastq.gz	CIMDEC_Plate1_2020-Roots-R254	R254	2020	Root	Plaque_I	Diseased_plantation	Plantation	Diseased	A_fraseri	M	St-Ephrem	Beauce	46.02861	-70.87861
G7	NA	NA	G7_9_L001_R1_001.fastq.gz	CIMDEC_Plate1_2020-Roots-R255	R255	2020	Root	Plaque_I	Diseased_plantation	Plantation	Diseased	A_fraseri	M	St-Ephrem	Beauce	46.02861	-70.87861
G8	NA	NA	G8_9_L001_R1_001.fastq.gz	CIMDEC_Plate1_2020-Roots-R256	R256	2020	Root	Plaque_I	Diseased_plantation	Plantation	Diseased	A_fraseri	M	St-Ephrem	Beauce	46.02861	-70.87861
G9	NA	NA	G9_9_L001_R1_001.fastq.gz	CIMDEC_Plate1_2020-Roots-R265	R265	2020	Root	Plaque_I	Diseased_plantation	Plantation	Diseased	A_fraseri	L	St-Ephrem	Beauce	46.01888	-70.87527
G10	NA	NA	G10_9_L001_R1_001.fastq.gz	CIMDEC_Plate1_2020-Roots-R266	R266	2020	Root	Plaque_I	Diseased_plantation	Plantation	Diseased	A_fraseri	L	St-Ephrem	Beauce	46.01888	-70.87527
G11	NA	NA	G11_9_L001_R1_001.fastq.gz	CIMDEC_Plate1_2020-Roots-R267	R267	2020	Root	Plaque_I	Diseased_plantation	Plantation	Diseased	A_fraseri	L	St-Ephrem	Beauce	46.01888	-70.87527
G12	NA	NA	G12_9_L001_R1_001.fastq.gz	CIMDEC_Plate1_2020-Roots-R268	R268	2020	Root	Plaque_I	Diseased_plantation	Plantation	Diseased	A_fraseri	L	St-Ephrem	Beauce	46.01888	-70.87527
G13	NA	NA	G13_9_L001_R1_001.fastq.gz	CIMDEC_Plate1_2020-Roots-R277	R277	2020	Root	Plaque_I	Diseased_plantation	Plantation	Diseased	A_balsamea	B	Shenley	Beauce	45.96583	-70.79666
G14	NA	NA	G14_9_L001_R1_001.fastq.gz	CIMDEC_Plate1_2020-Roots-R278	R278	2020	Root	Plaque_I	Diseased_plantation	Plantation	Diseased	A_balsamea	B	Shenley	Beauce	45.96583	-70.79666
G15	NA	NA	G15_9_L001_R1_001.fastq.gz	CIMDEC_Plate1_2020-Roots-R279	R279	2020	Root	Plaque_I	Diseased_plantation	Plantation	Diseased	A_balsamea	B	Shenley	Beauce	45.96583	-70.79666
G16	NA	NA	G16_9_L001_R1_001.fastq.gz	CIMDEC_Plate1_2020-Roots-R280	R280	2020	Root	Plaque_I	Diseased_plantation	Plantation	Diseased	A_balsamea	B	Shenley	Beauce	45.96583	-70.79666
G17	NA	NA	G17_9_L001_R1_001.fastq.gz	CIMDEC_Plate1_2020-Roots-R289	R289	2020	Root	Plaque_I	Diseased_plantation	Plantation	Diseased	A_balsamea	I	Forsyth	Beauce	45.87638	-70.8572
G18	NA	NA	G18_9_L001_R1_001.fastq.gz	CIMDEC_Plate1_2020-Roots-R290	R290	2020	Root	Plaque_I	Diseased_plantation	Plantation	Diseased	A_balsamea	I	Forsyth	Beauce	45.87638	-70.8572
G19	NA	NA	G19_9_L001_R1_001.fastq.gz	CIMDEC_Plate1_2020-Roots-R291	R291	2020	Root	Plaque_I	Diseased_plantation	Plantation	Diseased	A_balsamea	I	Forsyth	Beauce	45.87638	-70.8572
G20	NA	NA	G20_9_L001_R1_001.fastq.gz	CIMDEC_Plate1_2020-Roots-R292	R292	2020	Root	Plaque_I	Diseased_plantation	Plantation	Diseased	A_balsamea	I	Forsyth	Beauce	45.87638	-70.8572
G21	NA	NA	G21_9_L001_R1_001.fastq.gz	CIMDEC_Plate1_2020-Roots-R301	R301	2020	Root	Plaque_I	Diseased_plantation	Plantation	Diseased	A_balsamea	E	Shenley	Beauce	45.92416	-70.84666
G22	NA	NA	G22_9_L001_R1_001.fastq.gz	CIMDEC_Plate1_2020-Roots-R302	R302	2020	Root	Plaque_I	Diseased_plantation	Plantation	Diseased	A_balsamea	E	Shenley	Beauce	45.92416	-70.84666
G23	NA	NA	G23_9_L001_R1_001.fastq.gz	CIMDEC_Plate1_2020-Roots-R303	R303	2020	Root	Plaque_I	Diseased_plantation	Plantation	Diseased	A_balsamea	E	Shenley	Beauce	45.92416	-70.84666
G24	NA	NA	G24_9_L001_R1_001.fastq.gz	CIMDEC_Plate1_2020-Roots-R304	R304	2020	Root	Plaque_I	Diseased_plantation	Plantation	Diseased	A_balsamea	E	Shenley	Beauce	45.92416	-70.84666
G25	NA	NA	G25_9_L001_R1_001.fastq.gz	CIMDEC_Plate1_2020-Roots-R313	R313	2020	Root	Plaque_I	Diseased_plantation	Plantation	Diseased	A_balsamea	A	Shenley	Beauce	45.93305	-70.75379
G26	NA	NA	G26_9_L001_R1_001.fastq.gz	CIMDEC_Plate1_2020-Roots-R314	R314	2020	Root	Plaque_I	Diseased_plantation	Plantation	Diseased	A_balsamea	A	Shenley	Beauce	45.93305	-70.75379
G27	NA	NA	G27_9_L001_R1_001.fastq.gz	CIMDEC_Plate1_2020-Roots-R315	R315	2020	Root	Plaque_I	Diseased_plantation	Plantation	Diseased	A_balsamea	A	Shenley	Beauce	45.93305	-70.75379
G28	NA	NA	G28_9_L001_R1_001.fastq.gz	CIMDEC_Plate1_2020-Roots-R316	R316	2020	Root	Plaque_I	Diseased_plantation	Plantation	Diseased	A_balsamea	A	Shenley	Beauce	45.93305	-70.75379
G29	NA	NA	G29_9_L001_R1_001.fastq.gz	CIMDEC_Plate1_2020-Roots-R325	R325	2020	Root	Plaque_I	Diseased_plantation	Plantation	Diseased	A_balsamea	C	Labre	Beauce	46.05916	-70.80722
G30	NA	NA	G30_9_L001_R1_001.fastq.gz	CIMDEC_Plate1_2020-Roots-R326	R326	2020	Root	Plaque_I	Diseased_plantation	Plantation	Diseased	A_balsamea	C	Labre	Beauce	46.05916	-70.80722
G31	NA	NA	G31_9_L001_R1_001.fastq.gz	CIMDEC_Plate1_2020-Roots-R327	R327	2020	Root	Plaque_I	Diseased_plantation	Plantation	Diseased	A_balsamea	C	Labre	Beauce	46.05916	-70.80722
G32	NA	NA	G32_9_L001_R1_001.fastq.gz	CIMDEC_Plate1_2020-Roots-R328	R328	2020	Root	Plaque_I	Diseased_plantation	Plantation	Diseased	A_balsamea	C	Labre	Beauce	46.05916	-70.80722
G33	NA	NA	G33_9_L001_R1_001.fastq.gz	CIMDEC_Plate1_2020-Roots-R337	R337	2020	Root	Plaque_I	Diseased_plantation	Plantation	Diseased	A_balsamea	U	St-Jean-Chrysostome	Quebec	46.71446	-71.21265
G34	NA	NA	G34_9_L001_R1_001.fastq.gz	CIMDEC_Plate1_2020-Roots-R338	R338	2020	Root	Plaque_I	Diseased_plantation	Plantation	Diseased	A_balsamea	U	St-Jean-Chrysostome	Quebec	46.71446	-71.21265
G35	NA	NA	G35_9_L001_R1_001.fastq.gz	CIMDEC_Plate1_2020-Roots-R339	R339	2020	Root	Plaque_I	Diseased_plantation	Plantation	Diseased	A_balsamea	U	St-Jean-Chrysostome	Quebec	46.71446	-71.21265
G36	NA	NA	G36_9_L001_R1_001.fastq.gz	CIMDEC_Plate1_2020-Roots-R340	R340	2020	Root	Plaque_I	Diseased_plantation	Plantation	Diseased	A_balsamea	U	St-Jean-Chrysostome	Quebec	46.71446	-71.21265
G37	NA	NA	G37_9_L001_R1_001.fastq.gz	CIMDEC_Plate1_2020-Roots-R349	R349	2020	Root	Plaque_I	Diseased_plantation	Plantation	Diseased	A_balsamea	U	St-Jean-Chrysostome	Quebec	46.71446	-71.21265
G38	NA	NA	G38_9_L001_R1_001.fastq.gz	CIMDEC_Plate1_2020-Roots-R350	R350	2020	Root	Plaque_I	Diseased_plantation	Plantation	Diseased	A_balsamea	U	St-Jean-Chrysostome	Quebec	46.71446	-71.21265
G39	NA	NA	G39_9_L001_R1_001.fastq.gz	CIMDEC_Plate1_2020-Roots-R351	R351	2020	Root	Plaque_I	Diseased_plantation	Plantation	Diseased	A_balsamea	U	St-Jean-Chrysostome	Quebec	46.71446	-71.21265
G40	NA	NA	G40_9_L001_R1_001.fastq.gz	CIMDEC_Plate1_2020-Roots-R357	R357	2020	Root	Plaque_I	Diseased_plantation	Plantation	Diseased	A_balsamea	Q	Levis	Quebec	46.77147	-71.1087
G41	NA	NA	G41_9_L001_R1_001.fastq.gz	CIMDEC_Plate1_2020-Roots-R358	R358	2020	Root	Plaque_I	Diseased_plantation	Plantation	Diseased	A_balsamea	Q	Levis	Quebec	46.77147	-71.1087
G42	NA	NA	G42_9_L001_R1_001.fastq.gz	CIMDEC_Plate1_2020-Roots-R359	R359	2020	Root	Plaque_I	Diseased_plantation	Plantation	Diseased	A_balsamea	Q	Levis	Quebec	46.77147	-71.1087
G43	NA	NA	G43_9_L001_R1_001.fastq.gz	CIMDEC_Plate1_2020-Roots-R270	R270	2020	Root	Plaque_I	Healthy_plantation	Plantation	Healthy	A_fraseri	L	St-Ephrem	Beauce	46.01888	-70.87527
G44	NA	NA	G44_9_L001_R1_001.fastq.gz	CIMDEC_Plate1_2020-Roots-R271	R271	2020	Root	Plaque_I	Healthy_plantation	Plantation	Healthy	A_fraseri	L	St-Ephrem	Beauce	46.01888	-70.87527
G45	NA	NA	G45_9_L001_R1_001.fastq.gz	CIMDEC_Plate1_2020-Roots-R273	R273	2020	Root	Plaque_I	Healthy_forest	Forest	Healthy	A_balsamea_forest	L	St-Ephrem	Beauce	46.01888	-70.87527
G46	NA	NA	G46_9_L001_R1_001.fastq.gz	CIMDEC_Plate1_2020-Roots-R274	R274	2020	Root	Plaque_I	Healthy_forest	Forest	Healthy	A_balsamea_forest	L	St-Ephrem	Beauce	46.01888	-70.87527
G47	NA	NA	G47_9_L001_R1_001.fastq.gz	CIMDEC_Plate1_2020-Roots-R275	R275	2020	Root	Plaque_I	Healthy_forest	Forest	Healthy	A_balsamea_forest	L	St-Ephrem	Beauce	46.01888	-70.87527
G48	NA	NA	G48_9_L001_R1_001.fastq.gz	CIMDEC_Plate1_2020-Roots-R276	R276	2020	Root	Plaque_I	Healthy_forest	Forest	Healthy	A_balsamea_forest	L	St-Ephrem	Beauce	46.01888	-70.87527
H1	NA	NA	H1_9_L001_R1_001.fastq	179-CIMDEC_2019_Rhodo_plate1_A1.fastq	F1	2019	Baiting	Plaque_I	Diseased_plantation	Plantation	Diseased	A_balsamea	V	St-Jean-Chrysostome	Quebec	46.7132349	-71.2133818
H2	NA	NA	H2_9_L001_R1_001.fastq	179-CIMDEC_2019_Rhodo_plate1_A2.fastq	F2	2019	Baiting	Plaque_I	Diseased_plantation	Plantation	Diseased	A_balsamea	V	St-Jean-Chrysostome	Quebec	46.7132349	-71.2133818
H3	NA	NA	H3_9_L001_R1_001.fastq	179-CIMDEC_2019_Rhodo_plate1_A3.fastq	F3	2019	Baiting	Plaque_I	Diseased_plantation	Plantation	Diseased	A_balsamea	V	St-Jean-Chrysostome	Quebec	46.7132349	-71.2133818
H6	NA	NA	H6_9_L001_R1_001.fastq	179-CIMDEC_2019_Rhodo_plate1_A6.fastq	F6	2019	Baiting	Plaque_I	Healthy_plantation	Plantation	Healthy	A_balsamea	V	St-Jean-Chrysostome	Quebec	46.7132349	-71.2133818
H8	NA	NA	H8_9_L001_R1_001.fastq	179-CIMDEC_2019_Rhodo_plate1_A8.fastq	F8	2019	Baiting	Plaque_I	Healthy_plantation	Plantation	Healthy	A_balsamea	V	St-Jean-Chrysostome	Quebec	46.7132349	-71.2133818
H14	NA	NA	H14_9_L001_R1_001.fastq	179-CIMDEC_2019_Rhodo_plate1_A14.fastq	F14	2019	Baiting	Plaque_I	Diseased_plantation	Plantation	Diseased	A_balsamea	R	Levis	Quebec	46.780222	-71.120361
H17	NA	NA	H17_9_L001_R1_001.fastq	179-CIMDEC_2019_Rhodo_plate1_A17.fastq	F17	2019	Baiting	Plaque_I	Healthy_plantation	Plantation	Healthy	A_balsamea	R	Levis	Quebec	46.780222	-71.120361
H18	NA	NA	H18_9_L001_R1_001.fastq	179-CIMDEC_2019_Rhodo_plate1_A18.fastq	F18	2019	Baiting	Plaque_I	Healthy_plantation	Plantation	Healthy	A_balsamea	R	Levis	Quebec	46.780222	-71.120361
H19	NA	NA	H19_9_L001_R1_001.fastq	179-CIMDEC_2019_Rhodo_plate1_A19.fastq	F19	2019	Baiting	Plaque_I	Healthy_plantation	Plantation	Healthy	A_balsamea	R	Levis	Quebec	46.780222	-71.120361
H20	NA	NA	H20_9_L001_R1_001.fastq	179-CIMDEC_2019_Rhodo_plate1_A20.fastq	F20	2019	Baiting	Plaque_I	Healthy_plantation	Plantation	Healthy	A_balsamea	R	Levis	Quebec	46.780222	-71.120361
H24	NA	NA	H24_9_L001_R1_001.fastq	179-CIMDEC_2019_Rhodo_plate1_A24.fastq	F24	2019	Baiting	Plaque_I	Healthy_forest	Forest	Healthy	A_balsamea_forest	R	Levis	Quebec	46.780222	-71.120361
H25	NA	NA	H25_9_L001_R1_001.fastq	179-CIMDEC_2019_Rhodo_plate1_A25.fastq	F25	2019	Baiting	Plaque_I	Diseased_plantation	Plantation	Diseased	A_balsamea	F	St-Alfred	Beauce	46.171528	-70.848972
H26	NA	NA	H26_9_L001_R1_001.fastq	179-CIMDEC_2019_Rhodo_plate1_A26.fastq	F26	2019	Baiting	Plaque_I	Diseased_plantation	Plantation	Diseased	A_balsamea	F	St-Alfred	Beauce	46.171528	-70.848972
H27	NA	NA	H27_9_L001_R1_001.fastq	179-CIMDEC_2019_Rhodo_plate1_A27.fastq	F27	2019	Baiting	Plaque_I	Diseased_plantation	Plantation	Diseased	A_balsamea	F	St-Alfred	Beauce	46.171528	-70.848972
H30	NA	NA	H30_9_L001_R1_001.fastq	179-CIMDEC_2019_Rhodo_plate1_A30.fastq	F30	2019	Baiting	Plaque_I	Healthy_plantation	Plantation	Healthy	A_balsamea	F	St-Alfred	Beauce	46.171528	-70.848972
H33	NA	NA	H33_9_L001_R1_001.fastq	179-CIMDEC_2019_Rhodo_plate1_A33.fastq	F33	2019	Baiting	Plaque_I	Healthy_forest	Forest	Healthy	A_balsamea_forest	F	St-Alfred	Beauce	46.171528	-70.848972
H37	NA	NA	H37_9_L001_R1_001.fastq	179-CIMDEC_2019_Rhodo_plate1_A37.fastq	F37	2019	Baiting	Plaque_I	Diseased_plantation	Plantation	Diseased	A_balsamea	O	St-Ephrem	Beauce	46.068222	-70.929111
H42	NA	NA	H42_9_L001_R1_001.fastq	179-CIMDEC_2019_Rhodo_plate1_A42.fastq	F42	2019	Baiting	Plaque_I	Healthy_plantation	Plantation	Healthy	A_balsamea	O	St-Ephrem	Beauce	46.068222	-70.929111
H47	NA	NA	H47_9_L001_R1_001.fastq	179-CIMDEC_2019_Rhodo_plate1_A47.fastq	F47	2019	Baiting	Plaque_I	Healthy_forest	Forest	Healthy	A_balsamea_forest	O	St-Ephrem	Beauce	46.068222	-70.929111
H49	NA	NA	H49_9_L001_R1_001.fastq	179-CIMDEC_2019_Rhodo_plate1_A49.fastq	F49	2019	Baiting	Plaque_I	Diseased_plantation	Plantation	Diseased	A_balsamea	S	Adstock	Beauce	46.056972	-71.124556
H50	NA	NA	H50_9_L001_R1_001.fastq	179-CIMDEC_2019_Rhodo_plate1_A50.fastq	F50	2019	Baiting	Plaque_I	Diseased_plantation	Plantation	Diseased	A_balsamea	S	Adstock	Beauce	46.056972	-71.124556
H51	NA	NA	H51_9_L001_R1_001.fastq	179-CIMDEC_2019_Rhodo_plate1_A51.fastq	F51	2019	Baiting	Plaque_I	Diseased_plantation	Plantation	Diseased	A_balsamea	S	Adstock	Beauce	46.056972	-71.124556
H52	NA	NA	H52_9_L001_R1_001.fastq	179-CIMDEC_2019_Rhodo_plate1_A52.fastq	F52	2019	Baiting	Plaque_I	Diseased_plantation	Plantation	Diseased	A_balsamea	S	Adstock	Beauce	46.056972	-71.124556
H55	NA	NA	H55_9_L001_R1_001.fastq	179-CIMDEC_2019_Rhodo_plate1_A55.fastq	F55	2019	Baiting	Plaque_I	Healthy_plantation	Plantation	Healthy	A_balsamea	S	Adstock	Beauce	46.056972	-71.124556
H56	NA	NA	H56_9_L001_R1_001.fastq	179-CIMDEC_2019_Rhodo_plate1_A56.fastq	F56	2019	Baiting	Plaque_I	Healthy_plantation	Plantation	Healthy	A_balsamea	S	Adstock	Beauce	46.056972	-71.124556
H62	NA	NA	H62_9_L001_R1_001.fastq	179-CIMDEC_2019_Rhodo_plate1_A62.fastq	F62	2019	Baiting	Plaque_I	Diseased_plantation	Plantation	Diseased	A_balsamea	W	St-Julien	Beauce	45.991139	-71.485611
H63	NA	NA	H63_9_L001_R1_001.fastq	179-CIMDEC_2019_Rhodo_plate1_A63.fastq	F63	2019	Baiting	Plaque_I	Diseased_plantation	Plantation	Diseased	A_balsamea	W	St-Julien	Beauce	45.991139	-71.485611
H64	NA	NA	H64_9_L001_R1_001.fastq	179-CIMDEC_2019_Rhodo_plate1_A64.fastq	F64	2019	Baiting	Plaque_I	Diseased_plantation	Plantation	Diseased	A_balsamea	W	St-Julien	Beauce	45.991139	-71.485611
H68	NA	NA	H68_9_L001_R1_001.fastq	179-CIMDEC_2019_Rhodo_plate1_A68.fastq	F68	2019	Baiting	Plaque_I	Healthy_plantation	Plantation	Healthy	A_balsamea	W	St-Julien	Beauce	45.991139	-71.485611
H70	NA	NA	H70_9_L001_R1_001.fastq	179-CIMDEC_2019_Rhodo_plate1_A70.fastq	F70	2019	Baiting	Plaque_I	Healthy_forest	Forest	Healthy	A_balsamea_forest	W	St-Julien	Beauce	45.991139	-71.485611
H72	NA	NA	H72_9_L001_R1_001.fastq	179-CIMDEC_2019_Rhodo_plate1_A72.fastq	F72	2019	Baiting	Plaque_I	Healthy_forest	Forest	Healthy	A_balsamea_forest	W	St-Julien	Beauce	45.991139	-71.485611
H73	NA	NA	H73_9_L001_R1_001.fastq	179-CIMDEC_2019_Rhodo_plate1_A73.fastq	F73	2019	Baiting	Plaque_I	Diseased_plantation	Plantation	Diseased	A_balsamea	K	St-Honore	Beauce	45.9544884	-70.8582454
H75	NA	NA	H75_9_L001_R1_001.fastq	179-CIMDEC_2019_Rhodo_plate1_A75.fastq	F75	2019	Baiting	Plaque_I	Diseased_plantation	Plantation	Diseased	A_balsamea	K	St-Honore	Beauce	45.9544884	-70.8582454
H76	NA	NA	H76_9_L001_R1_001.fastq	179-CIMDEC_2019_Rhodo_plate1_A76.fastq	F76	2019	Baiting	Plaque_I	Diseased_plantation	Plantation	Diseased	A_balsamea	K	St-Honore	Beauce	45.9544884	-70.8582454
H78	NA	NA	H78_9_L001_R1_001.fastq	179-CIMDEC_2019_Rhodo_plate1_A78.fastq	F78	2019	Baiting	Plaque_I	Healthy_plantation	Plantation	Healthy	A_balsamea	K	St-Honore	Beauce	45.9544884	-70.8582454
H79	NA	NA	H79_9_L001_R1_001.fastq	179-CIMDEC_2019_Rhodo_plate1_A79.fastq	F79	2019	Baiting	Plaque_I	Healthy_plantation	Plantation	Healthy	A_balsamea	K	St-Honore	Beauce	45.9544884	-70.8582454
H86	NA	NA	H86_9_L001_R1_001.fastq	179-CIMDEC_2019_Rhodo_plate1_A86.fastq	F86	2019	Baiting	Plaque_I	Diseased_plantation	Plantation	Diseased	A_balsamea	K	St-Honore	Beauce	45.9544921	-70.8582454
H88	NA	NA	H88_9_L001_R1_001.fastq	179-CIMDEC_2019_Rhodo_plate1_A88.fastq	F88	2019	Baiting	Plaque_I	Diseased_plantation	Plantation	Diseased	A_balsamea	K	St-Honore	Beauce	45.9544921	-70.8582454
H89	NA	NA	H89_9_L001_R1_001.fastq	179-CIMDEC_2019_Rhodo_plate1_A89.fastq	F89	2019	Baiting	Plaque_I	Healthy_plantation	Plantation	Healthy	A_balsamea	K	St-Honore	Beauce	45.9544921	-70.8582454
H90	NA	NA	H90_9_L001_R1_001.fastq	179-CIMDEC_2019_Rhodo_plate1_A90.fastq	F90	2019	Baiting	Plaque_I	Healthy_plantation	Plantation	Healthy	A_balsamea	K	St-Honore	Beauce	45.9544921	-70.8582454
H91	NA	NA	H91_9_L001_R1_001.fastq	179-CIMDEC_2019_Rhodo_plate1_A91.fastq	F91	2019	Baiting	Plaque_I	Healthy_plantation	Plantation	Healthy	A_balsamea	K	St-Honore	Beauce	45.9544921	-70.8582454
I1	NA	NA	I1_9_L001_R1_001.fastq.gz	180-CIMDEC_2019_Rhodo-Plate2_B1.fastq	F97	2019	Baiting	Plaque_II	Diseased_plantation	Plantation	Diseased	A_balsamea	H	St-Honore	Beauce	45.938861	-70.856917
I3	NA	NA	I3_9_L001_R1_001.fastq.gz	180-CIMDEC_2019_Rhodo-Plate2_B3.fastq	F99	2019	Baiting	Plaque_II	Diseased_plantation	Plantation	Diseased	A_balsamea	H	St-Honore	Beauce	45.938861	-70.856917
I4	NA	NA	I4_9_L001_R1_001.fastq.gz	180-CIMDEC_2019_Rhodo-Plate2_B4.fastq	F100	2019	Baiting	Plaque_II	Diseased_plantation	Plantation	Diseased	A_balsamea	H	St-Honore	Beauce	45.938861	-70.856917
I7	NA	NA	I7_9_L001_R1_001.fastq.gz	180-CIMDEC_2019_Rhodo-Plate2_B7.fastq	F103	2019	Baiting	Plaque_II	Healthy_plantation	Plantation	Healthy	A_balsamea	H	St-Honore	Beauce	45.938861	-70.856917
I8	NA	NA	I8_9_L001_R1_001.fastq.gz	180-CIMDEC_2019_Rhodo-Plate2_B8.fastq	F104	2019	Baiting	Plaque_II	Healthy_plantation	Plantation	Healthy	A_balsamea	H	St-Honore	Beauce	45.938861	-70.856917
I11	NA	NA	I11_9_L001_R1_001.fastq.gz	180-CIMDEC_2019_Rhodo-Plate2_B11.fastq	F107	2019	Baiting	Plaque_II	Healthy_forest	Forest	Healthy	A_balsamea_forest	H	St-Honore	Beauce	45.938861	-70.856917
I13	NA	NA	I13_9_L001_R1_001.fastq.gz	180-CIMDEC_2019_Rhodo-Plate2_B13.fastq	F109	2019	Baiting	Plaque_II	Diseased_plantation	Plantation	Diseased	A_balsamea	H	St-Honore	Beauce	45.938861	-70.856917
I17	NA	NA	I17_9_L001_R1_001.fastq.gz	180-CIMDEC_2019_Rhodo-Plate2_B17.fastq	F113	2019	Baiting	Plaque_II	Healthy_plantation	Plantation	Healthy	A_balsamea	H	St-Honore	Beauce	45.938861	-70.856917
I20	NA	NA	I20_9_L001_R1_001.fastq.gz	180-CIMDEC_2019_Rhodo-Plate2_B20.fastq	F116	2019	Baiting	Plaque_II	Healthy_plantation	Plantation	Healthy	A_balsamea	H	St-Honore	Beauce	45.938861	-70.856917
I24	NA	NA	I24_9_L001_R1_001.fastq.gz	180-CIMDEC_2019_Rhodo-Plate2_B24.fastq	F120	2019	Baiting	Plaque_II	Healthy_forest	Forest	Healthy	A_balsamea_forest	H	St-Honore	Beauce	45.938861	-70.856917
I25	NA	NA	I25_9_L001_R1_001.fastq.gz	180-CIMDEC_2019_Rhodo-Plate2_B25.fastq	F121	2019	Baiting	Plaque_II	Diseased_plantation	Plantation	Diseased	A_fraseri	CC	Hatley	Estrie	45.230506	-71.937717
I28	NA	NA	I28_9_L001_R1_001.fastq.gz	180-CIMDEC_2019_Rhodo-Plate2_B28.fastq	F124	2019	Baiting	Plaque_II	Diseased_plantation	Plantation	Diseased	A_fraseri	CC	Hatley	Estrie	45.230506	-71.937717
I29	NA	NA	I29_9_L001_R1_001.fastq.gz	180-CIMDEC_2019_Rhodo-Plate2_B29.fastq	F125	2019	Baiting	Plaque_II	Healthy_plantation	Plantation	Healthy	A_fraseri	CC	Hatley	Estrie	45.230506	-71.937717
I38	NA	NA	I38_9_L001_R1_001.fastq.gz	180-CIMDEC_2019_Rhodo-Plate2_B38.fastq	F134	2019	Baiting	Plaque_II	Diseased_plantation	Plantation	Diseased	A_balsamea	DD	Barnston	Estrie	45.114804	-71.998998
I39	NA	NA	I39_9_L001_R1_001.fastq.gz	180-CIMDEC_2019_Rhodo-Plate2_B39.fastq	F135	2019	Baiting	Plaque_II	Diseased_plantation	Plantation	Diseased	A_balsamea	DD	Barnston	Estrie	45.114804	-71.998998
I42	NA	NA	I42_9_L001_R1_001.fastq.gz	180-CIMDEC_2019_Rhodo-Plate2_B42.fastq	F138	2019	Baiting	Plaque_II	Healthy_plantation	Plantation	Healthy	A_balsamea	DD	Barnston	Estrie	45.114804	-71.998998
I45	NA	NA	I45_9_L001_R1_001.fastq.gz	180-CIMDEC_2019_Rhodo-Plate2_B45.fastq	F141	2019	Baiting	Plaque_II	Healthy_forest	Forest	Healthy	A_balsamea_forest	DD	Barnston	Estrie	45.114804	-71.998998
I46	NA	NA	I46_9_L001_R1_001.fastq.gz	180-CIMDEC_2019_Rhodo-Plate2_B46.fastq	F142	2019	Baiting	Plaque_II	Healthy_forest	Forest	Healthy	A_balsamea_forest	DD	Barnston	Estrie	45.114804	-71.998998
I51	NA	NA	I51_9_L001_R1_001.fastq.gz	180-CIMDEC_2019_Rhodo-Plate2_B51.fastq	F147	2019	Baiting	Plaque_II	Diseased_plantation	Plantation	Diseased	A_fraseri	EE	Stanstead	Estrie	45.036552	-72.021969
I52	NA	NA	I52_9_L001_R1_001.fastq.gz	180-CIMDEC_2019_Rhodo-Plate2_B52.fastq	F148	2019	Baiting	Plaque_II	Diseased_plantation	Plantation	Diseased	A_fraseri	EE	Stanstead	Estrie	45.036552	-72.021969
I54	NA	NA	I54_9_L001_R1_001.fastq.gz	180-CIMDEC_2019_Rhodo-Plate2_B54.fastq	F150	2019	Baiting	Plaque_II	Healthy_plantation	Plantation	Healthy	A_fraseri	EE	Stanstead	Estrie	45.036552	-72.021969
I57	NA	NA	I57_9_L001_R1_001.fastq.gz	180-CIMDEC_2019_Rhodo-Plate2_B57.fastq	F153	2019	Baiting	Plaque_II	Healthy_forest	Forest	Healthy	A_balsamea_forest	EE	Stanstead	Estrie	45.036552	-72.021969
I59	NA	NA	I59_9_L001_R1_001.fastq.gz	180-CIMDEC_2019_Rhodo-Plate2_B59.fastq	F155	2019	Baiting	Plaque_II	Healthy_forest	Forest	Healthy	A_balsamea_forest	EE	Stanstead	Estrie	45.036552	-72.021969
I61	NA	NA	I61_9_L001_R1_001.fastq.gz	180-CIMDEC_2019_Rhodo-Plate2_B61.fastq	F157	2019	Baiting	Plaque_II	Diseased_plantation	Plantation	Diseased	A_balsamea	BB	Coaticook	Estrie	45.063416	-71.875822
I63	NA	NA	I63_9_L001_R1_001.fastq.gz	180-CIMDEC_2019_Rhodo-Plate2_B63.fastq	F159	2019	Baiting	Plaque_II	Diseased_plantation	Plantation	Diseased	A_balsamea	BB	Coaticook	Estrie	45.063416	-71.875822
I64	NA	NA	I64_9_L001_R1_001.fastq.gz	180-CIMDEC_2019_Rhodo-Plate2_B64.fastq	F160	2019	Baiting	Plaque_II	Diseased_plantation	Plantation	Diseased	A_balsamea	BB	Coaticook	Estrie	45.063416	-71.875822
I65	NA	NA	I65_9_L001_R1_001.fastq.gz	180-CIMDEC_2019_Rhodo-Plate2_B65.fastq	F161	2019	Baiting	Plaque_II	Healthy_plantation	Plantation	Healthy	A_balsamea	BB	Coaticook	Estrie	45.063416	-71.875822
I66	NA	NA	I66_9_L001_R1_001.fastq.gz	180-CIMDEC_2019_Rhodo-Plate2_B66.fastq	F162	2019	Baiting	Plaque_II	Healthy_plantation	Plantation	Healthy	A_balsamea	BB	Coaticook	Estrie	45.063416	-71.875822
I67	NA	NA	I67_9_L001_R1_001.fastq.gz	180-CIMDEC_2019_Rhodo-Plate2_B67.fastq	F163	2019	Baiting	Plaque_II	Healthy_plantation	Plantation	Healthy	A_balsamea	BB	Coaticook	Estrie	45.063416	-71.875822
I72	NA	NA	I72_9_L001_R1_001.fastq.gz	180-CIMDEC_2019_Rhodo-Plate2_B72.fastq	F168	2019	Baiting	Plaque_II	Healthy_forest	Forest	Healthy	A_balsamea_forest	BB	Coaticook	Estrie	45.063416	-71.875822
I73	NA	NA	I73_9_L001_R1_001.fastq.gz	180-CIMDEC_2019_Rhodo-Plate2_B73.fastq	F169	2019	Baiting	Plaque_II	Diseased_plantation	Plantation	Diseased	A_fraseri	Z	Compton	Estrie	45.230306	-71.764462
I74	NA	NA	I74_9_L001_R1_001.fastq.gz	180-CIMDEC_2019_Rhodo-Plate2_B74.fastq	F170	2019	Baiting	Plaque_II	Diseased_plantation	Plantation	Diseased	A_fraseri	Z	Compton	Estrie	45.230306	-71.764462
I75	NA	NA	I75_9_L001_R1_001.fastq.gz	180-CIMDEC_2019_Rhodo-Plate2_B75.fastq	F171	2019	Baiting	Plaque_II	Diseased_plantation	Plantation	Diseased	A_fraseri	Z	Compton	Estrie	45.230306	-71.764462
I76	NA	NA	I76_9_L001_R1_001.fastq.gz	180-CIMDEC_2019_Rhodo-Plate2_B76.fastq	F172	2019	Baiting	Plaque_II	Diseased_plantation	Plantation	Diseased	A_fraseri	Z	Compton	Estrie	45.230306	-71.764462
I77	NA	NA	I77_9_L001_R1_001.fastq.gz	180-CIMDEC_2019_Rhodo-Plate2_B77.fastq	F173	2019	Baiting	Plaque_II	Healthy_plantation	Plantation	Healthy	A_fraseri	Z	Compton	Estrie	45.230306	-71.764462
I82	NA	NA	I82_9_L001_R1_001.fastq.gz	180-CIMDEC_2019_Rhodo-Plate2_B82.fastq	F178	2019	Baiting	Plaque_II	Healthy_forest	Forest	Healthy	A_balsamea_forest	Z	Compton	Estrie	45.230306	-71.764462
I83	NA	NA	I83_9_L001_R1_001.fastq.gz	180-CIMDEC_2019_Rhodo-Plate2_B83.fastq	F179	2019	Baiting	Plaque_II	Healthy_forest	Forest	Healthy	A_balsamea_forest	Z	Compton	Estrie	45.230306	-71.764462
I84	NA	NA	I84_9_L001_R1_001.fastq.gz	180-CIMDEC_2019_Rhodo-Plate2_B84.fastq	F180	2019	Baiting	Plaque_II	Healthy_forest	Forest	Healthy	A_balsamea_forest	Z	Compton	Estrie	45.230306	-71.764462
I88	NA	NA	I88_9_L001_R1_001.fastq.gz	180-CIMDEC_2019_Rhodo-Plate2_B88.fastq	F184	2019	Baiting	Plaque_II	Diseased_plantation	Plantation	Diseased	A_balsamea	X	Saint-Malo	Estrie	45.172889	-71.487605
I89	NA	NA	I89_9_L001_R1_001.fastq.gz	180-CIMDEC_2019_Rhodo-Plate2_B89.fastq	F185	2019	Baiting	Plaque_II	Healthy_plantation	Plantation	Healthy	A_balsamea	X	Saint-Malo	Estrie	45.172889	-71.487605
I90	NA	NA	I90_9_L001_R1_001.fastq.gz	180-CIMDEC_2019_Rhodo-Plate2_B90.fastq	F186	2019	Baiting	Plaque_II	Healthy_plantation	Plantation	Healthy	A_balsamea	X	Saint-Malo	Estrie	45.172889	-71.487605
I91	NA	NA	I91_9_L001_R1_001.fastq.gz	180-CIMDEC_2019_Rhodo-Plate2_B91.fastq	F187	2019	Baiting	Plaque_II	Healthy_plantation	Plantation	Healthy	A_balsamea	X	Saint-Malo	Estrie	45.172889	-71.487605
I92	NA	NA	I92_9_L001_R1_001.fastq.gz	180-CIMDEC_2019_Rhodo-Plate2_B92.fastq	F188	2019	Baiting	Plaque_II	Healthy_plantation	Plantation	Healthy	A_balsamea	X	Saint-Malo	Estrie	45.172889	-71.487605
J1	NA	NA	J1_9_L001_R1_001.fastq.gz	181-CIMDEC_2019_Rhodo-Soil_Plate3_C1.fastq	F193	2019	Baiting	Plaque_III	Diseased_plantation	Plantation	Diseased	A_balsamea	AA	Sherbrooke	Estrie	45.355868	-71.829743
J2	NA	NA	J2_9_L001_R1_001.fastq.gz	181-CIMDEC_2019_Rhodo-Soil_Plate3_C2.fastq	F194	2019	Baiting	Plaque_III	Diseased_plantation	Plantation	Diseased	A_balsamea	AA	Sherbrooke	Estrie	45.355868	-71.829743
J3	NA	NA	J3_9_L001_R1_001.fastq.gz	181-CIMDEC_2019_Rhodo-Soil_Plate3_C3.fastq	F195	2019	Baiting	Plaque_III	Diseased_plantation	Plantation	Diseased	A_balsamea	AA	Sherbrooke	Estrie	45.355868	-71.829743
J4	NA	NA	J4_9_L001_R1_001.fastq.gz	181-CIMDEC_2019_Rhodo-Soil_Plate3_C4.fastq	F196	2019	Baiting	Plaque_III	Diseased_plantation	Plantation	Diseased	A_balsamea	AA	Sherbrooke	Estrie	45.355868	-71.829743
J6	NA	NA	J6_9_L001_R1_001.fastq.gz	181-CIMDEC_2019_Rhodo-Soil_Plate3_C6.fastq	F198	2019	Baiting	Plaque_III	Healthy_plantation	Plantation	Healthy	A_balsamea	AA	Sherbrooke	Estrie	45.355868	-71.829743
J8	NA	NA	J8_9_L001_R1_001.fastq.gz	181-CIMDEC_2019_Rhodo-Soil_Plate3_C8.fastq	F200	2019	Baiting	Plaque_III	Healthy_plantation	Plantation	Healthy	A_balsamea	AA	Sherbrooke	Estrie	45.355868	-71.829743
J11	NA	NA	J11_9_L001_R1_001.fastq.gz	181-CIMDEC_2019_Rhodo-Soil_Plate3_C11.fastq	F203	2019	Baiting	Plaque_III	Healthy_forest	Forest	Healthy	A_balsamea_forest	AA	Sherbrooke	Estrie	45.355868	-71.829743
J14	NA	NA	J14_9_L001_R1_001.fastq.gz	181-CIMDEC_2019_Rhodo-Soil_Plate3_C14.fastq	F206	2019	Baiting	Plaque_III	Diseased_plantation	Plantation	Diseased	A_balsamea	Y	Cookshire	Estrie	45.373306	-71.69727
J15	NA	NA	J15_9_L001_R1_001.fastq.gz	181-CIMDEC_2019_Rhodo-Soil_Plate3_C15.fastq	F207	2019	Baiting	Plaque_III	Diseased_plantation	Plantation	Diseased	A_balsamea	Y	Cookshire	Estrie	45.373306	-71.69727
J16	NA	NA	J16_9_L001_R1_001.fastq.gz	181-CIMDEC_2019_Rhodo-Soil_Plate3_C16.fastq	F208	2019	Baiting	Plaque_III	Diseased_plantation	Plantation	Diseased	A_balsamea	Y	Cookshire	Estrie	45.373306	-71.69727
J18	NA	NA	J18_9_L001_R1_001.fastq.gz	181-CIMDEC_2019_Rhodo-Soil_Plate3_C18.fastq	F210	2019	Baiting	Plaque_III	Healthy_plantation	Plantation	Healthy	A_balsamea	Y	Cookshire	Estrie	45.373306	-71.69727
J20	NA	NA	J20_9_L001_R1_001.fastq.gz	181-CIMDEC_2019_Rhodo-Soil_Plate3_C20.fastq	F212	2019	Baiting	Plaque_III	Healthy_plantation	Plantation	Healthy	A_balsamea	Y	Cookshire	Estrie	45.373306	-71.69727
J23	NA	NA	J23_9_L001_R1_001.fastq.gz	181-CIMDEC_2019_Rhodo-Soil_Plate3_C23.fastq	F215	2019	Baiting	Plaque_III	Healthy_forest	Forest	Healthy	A_balsamea_forest	Y	Cookshire	Estrie	45.373306	-71.69727
J24	NA	NA	J24_9_L001_R1_001.fastq.gz	181-CIMDEC_2019_Rhodo-Soil_Plate3_C24.fastq	F216	2019	Baiting	Plaque_III	Healthy_forest	Forest	Healthy	A_balsamea_forest	Y	Cookshire	Estrie	45.373306	-71.69727
J26	NA	NA	J26_9_L001_R1_001.fastq.gz	181-CIMDEC_2019_Rhodo-Soil_Plate3_C26.fastq	F218	2019	Baiting	Plaque_III	Diseased_plantation	Plantation	Diseased	A_balsamea	T	Stornoway	Beauce	45.674133	-71.14798
J27	NA	NA	J27_9_L001_R1_001.fastq.gz	181-CIMDEC_2019_Rhodo-Soil_Plate3_C27.fastq	F219	2019	Baiting	Plaque_III	Diseased_plantation	Plantation	Diseased	A_fraseri	T	Stornoway	Beauce	45.674133	-71.14798
J37	NA	NA	J37_9_L001_R1_001.fastq.gz	181-CIMDEC_2019_Rhodo-Soil_Plate3_C37.fastq	F229	2019	Baiting	Plaque_III	Diseased_plantation	Plantation	Diseased	A_fraseri	P	Courcelles	Beauce	45.902924	-71.023241
J39	NA	NA	J39_9_L001_R1_001.fastq.gz	181-CIMDEC_2019_Rhodo-Soil_Plate3_C39.fastq	F231	2019	Baiting	Plaque_III	Diseased_plantation	Plantation	Diseased	A_fraseri	P	Courcelles	Beauce	45.902924	-71.023241
J40	NA	NA	J40_9_L001_R1_001.fastq.gz	181-CIMDEC_2019_Rhodo-Soil_Plate3_C40.fastq	F232	2019	Baiting	Plaque_III	Diseased_plantation	Plantation	Diseased	A_fraseri	P	Courcelles	Beauce	45.902924	-71.023241
J41	NA	NA	J41_9_L001_R1_001.fastq.gz	181-CIMDEC_2019_Rhodo-Soil_Plate3_C41.fastq	F233	2019	Baiting	Plaque_III	Healthy_plantation	Plantation	Healthy	A_fraseri	P	Courcelles	Beauce	45.902924	-71.023241
J45	NA	NA	J45_9_L001_R1_001.fastq.gz	181-CIMDEC_2019_Rhodo-Soil_Plate3_C45.fastq	F237	2019	Baiting	Plaque_III	Healthy_forest	Forest	Healthy	A_balsamea_forest	P	Courcelles	Beauce	45.902924	-71.023241
K3	NA	NA	K3_9_L001_R1_001.fastq.gz	200-CIMDECrepeated_2020_RhodoPl1-2_SoilPl2_E3.fastq	F339	2020	Baiting	Plaque_II	Diseased_plantation	Plantation	Diseased	A_balsamea	U	St-Jean-Chrysostome	Quebec	46.71446	-71.21265
K4	NA	NA	K4_9_L001_R1_001.fastq.gz	200-CIMDECrepeated_2020_RhodoPl1-2_SoilPl2_E4.fastq	F244	2020	Baiting	Plaque_I	Diseased_plantation	Plantation	Diseased	A_balsamea	D	Shenley	Beauce	45.955	-70.82834
K10	NA	NA	K10_9_L001_R1_001.fastq.gz	200-CIMDECrepeated_2020_RhodoPl1-2_SoilPl2_E10.fastq	F250	2020	Baiting	Plaque_I	Healthy_forest	Forest	Healthy	A_balsamea_forest	D	Shenley	Beauce	45.955	-70.82834
K16	NA	NA	K16_9_L001_R1_001.fastq.gz	200-CIMDECrepeated_2020_RhodoPl1-2_SoilPl2_E16.fastq	F256	2020	Baiting	Plaque_I	Diseased_plantation	Plantation	Diseased	A_fraseri	M	St-Ephrem	Beauce	46.02861	-70.87861
K20	NA	NA	K20_9_L001_R1_001.fastq.gz	200-CIMDECrepeated_2020_RhodoPl1-2_SoilPl2_E20.fastq	F260	2020	Baiting	Plaque_I	Healthy_plantation	Plantation	Healthy	A_fraseri	M	St-Ephrem	Beauce	46.02861	-70.87861
K23	NA	NA	K23_9_L001_R1_001.fastq.gz	200-CIMDECrepeated_2020_RhodoPl1-2_SoilPl2_E23.fastq	F359	2020	Baiting	Plaque_II	Diseased_plantation	Plantation	Diseased	A_balsamea	Q	Levis	Quebec	46.77147	-71.1087
K27	NA	NA	K27_9_L001_R1_001.fastq.gz	200-CIMDECrepeated_2020_RhodoPl1-2_SoilPl2_E27.fastq	F267	2020	Baiting	Plaque_I	Diseased_plantation	Plantation	Diseased	A_fraseri	L	St-Ephrem	Beauce	46.01888	-70.87527
K30	NA	NA	K30_9_L001_R1_001.fastq.gz	200-CIMDECrepeated_2020_RhodoPl1-2_SoilPl2_E30.fastq	F270	2020	Baiting	Plaque_I	Healthy_plantation	Plantation	Healthy	A_fraseri	L	St-Ephrem	Beauce	46.01888	-70.87527
K42	NA	NA	K42_9_L001_R1_001.fastq.gz	200-CIMDECrepeated_2020_RhodoPl1-2_SoilPl2_E42.fastq	F282	2020	Baiting	Plaque_I	Healthy_plantation	Plantation	Healthy	A_balsamea	B	Shenley	Beauce	45.96583	-70.79666
K45	NA	NA	K45_9_L001_R1_001.fastq.gz	200-CIMDECrepeated_2020_RhodoPl1-2_SoilPl2_E45.fastq	F285	2020	Baiting	Plaque_I	Healthy_forest	Forest	Healthy	A_balsamea_forest	B	Shenley	Beauce	45.96583	-70.79666
K47	NA	NA	K47_9_L001_R1_001.fastq.gz	200-CIMDECrepeated_2020_RhodoPl1-2_SoilPl2_E47.fastq	F288	2020	Baiting	Plaque_I	Diseased_plantation	Plantation	Diseased	A_balsamea	I	Forsyth	Beauce	45.87638	-70.8572
K48	NA	NA	K48_9_L001_R1_001.fastq.gz	200-CIMDECrepeated_2020_RhodoPl1-2_SoilPl2_E48.fastq	F287	2020	Baiting	Plaque_I	Healthy_forest	Forest	Healthy	A_balsamea_forest	B	Shenley	Beauce	45.96583	-70.79666
K56	NA	NA	K56_9_L001_R1_001.fastq.gz	200-CIMDECrepeated_2020_RhodoPl1-2_SoilPl2_E56.fastq	F296	2020	Baiting	Plaque_I	Healthy_plantation	Plantation	Healthy	A_balsamea	I	Forsyth	Beauce	45.87638	-70.8572
K58	NA	NA	K58_9_L001_R1_001.fastq.gz	200-CIMDECrepeated_2020_RhodoPl1-2_SoilPl2_E58.fastq	F298	2020	Baiting	Plaque_I	Healthy_forest	Forest	Healthy	A_balsamea_forest	I	Forsyth	Beauce	45.87638	-70.8572
K60	NA	NA	K60_9_L001_R1_001.fastq.gz	200-CIMDECrepeated_2020_RhodoPl1-2_SoilPl2_E60.fastq	F300	2020	Baiting	Plaque_I	Healthy_forest	Forest	Healthy	A_balsamea_forest	I	Forsyth	Beauce	45.87638	-70.8572
K63	NA	NA	K63_9_L001_R1_001.fastq.gz	200-CIMDECrepeated_2020_RhodoPl1-2_SoilPl2_E63.fastq	F303	2020	Baiting	Plaque_I	Diseased_plantation	Plantation	Diseased	A_balsamea	E	Shenley	Beauce	45.92416	-70.84666
K72	NA	NA	K72_9_L001_R1_001.fastq.gz	200-CIMDECrepeated_2020_RhodoPl1-2_SoilPl2_E72.fastq	F312	2020	Baiting	Plaque_I	Healthy_forest	Forest	Healthy	A_balsamea_forest	E	Shenley	Beauce	45.92416	-70.84666
K86	NA	NA	K86_9_L001_R1_001.fastq.gz	200-CIMDECrepeated_2020_RhodoPl1-2_SoilPl2_E86.fastq	F326	2020	Baiting	Plaque_I	Diseased_plantation	Plantation	Diseased	A_balsamea	C	Labre	Beauce	46.05916	-70.80722
K91	NA	NA	K91_9_L001_R1_001.fastq.gz	200-CIMDECrepeated_2020_RhodoPl1-2_SoilPl2_E91.fastq	F331	2020	Baiting	Plaque_I	Healthy_plantation	Plantation	Healthy	A_balsamea	C	Labre	Beauce	46.05916	-70.80722
K94	NA	NA	K94_9_L001_R1_001.fastq.gz	200-CIMDECrepeated_2020_RhodoPl1-2_SoilPl2_E94.fastq	F334	2020	Baiting	Plaque_I	Healthy_forest	Forest	Healthy	A_balsamea_forest	C	Labre	Beauce	46.05916	-70.80722
